# Supplementary material for: Gut microbiota influence on lung cancer risk through blood metabolite mediation: from a comprehensive Mendelian randomization analysis and genetic analysis
Source: Front Nutr. 2024 Sep 11;11:1425802. doi: 10.3389/fnut.2024.1425802 (PMC11423778; doi:10.3389/fnut.2024.1425802)
Supplement: Supplementary file 5 [file Table_1.xlsx]

## Sheet: suptable1
Supplementary Table 1. Used instrumental variables for MR analysis between 401 gut microbiota and lung cancer
Notations: SNP, Single nucleotide polymorphism; Eaf, effect allele frequency; R2, proportion of variance in exposure variable explained by SNPs
Exposure	Outcome	SNP	Chromosome	Position	Other_allele.exposure	Effect_allele.exposure	Other_allele.outcome	Effect_allele.outcome	Beta.exposure	Beta.outcome	Eaf.exposure	Eaf.outcome	Standard error.exposure	Standard error.outcome	P-value.exposure	P-value.outcome	Sample size.exposure	Sample size.outcome	R2	F-statistic
ANAEROFRUCAT.PWY..homolactic.fermentation	lung cancer	rs11826488	11	133069322	G	A	G	A	0.153784	-0.0001	0.0763678	0.0914	0.0345929	0.0159	8.76718e-06	0.9946	7738	171165	0.00254749	19.7577
ANAEROFRUCAT.PWY..homolactic.fermentation	lung cancer	rs17194003	3	105722581	A	G	A	G	-0.102927	-0.0038	0.201727	0.2288	0.021032	0.011	9.88917e-07	0.729	7738	171165	0.00308551	23.9434
ANAEROFRUCAT.PWY..homolactic.fermentation	lung cancer	rs62335789	4	181871524	G	C	G	C	-0.0977054	-0.0003	0.168684	0.1642	0.021882	0.0121	8.00276e-06	0.9778	7738	171165	0.0025699	19.932
ANAEROFRUCAT.PWY..homolactic.fermentation	lung cancer	rs9947104	18	56934358	A	G	A	G	-0.0795727	0.0127	0.303897	0.2835	0.017523	0.0092	5.5977e-06	0.1682	7738	171165	0.00265783	20.6157
ANAEROFRUCAT.PWY..homolactic.fermentation	lung cancer	rs9990334	3	63498546	G	A	G	A	0.0741908	-0.0077	0.424436	0.4198	0.0167253	0.0122	9.17128e-06	0.5262	7738	171165	0.00253642	19.6716
ANAGLYCOLYSIS.PWY..glycolysis.III..from.glucose.	lung cancer	rs12647170	4	24504770	A	G	A	G	0.188783	-0.0031	0.0765661	0.1148	0.0373683	0.0193	4.3728e-07	0.8743	7738	171165	0.00328746	25.5157
ANAGLYCOLYSIS.PWY..glycolysis.III..from.glucose.	lung cancer	rs12704084	7	148915050	C	G	C	G	-0.0736196	0.0087	0.599698	0.6445	0.0166029	0.0086	9.24443e-06	0.3128	7738	171165	0.00253448	19.6565
ANAGLYCOLYSIS.PWY..glycolysis.III..from.glucose.	lung cancer	rs2650470	5	83601736	A	G	A	G	0.0739823	-0.0208	0.45345	0.4387	0.0166039	0.0086	8.36084e-06	0.01625	7738	171165	0.00255914	19.8483
ANAGLYCOLYSIS.PWY..glycolysis.III..from.glucose.	lung cancer	rs35731059	11	96206005	C	A	C	A	0.129356	0.0021	0.104757	0.0961	0.0262545	0.0145	8.35026e-07	0.8853	7738	171165	0.00312735	24.2691
ANAGLYCOLYSIS.PWY..glycolysis.III..from.glucose.	lung cancer	rs58235446	9	93850539	C	T	C	T	-0.153253	-0.0388	0.0638651	0.0486	0.033084	0.019	3.61743e-06	0.04143	7738	171165	0.00276535	21.4521
ANAGLYCOLYSIS.PWY..glycolysis.III..from.glucose.	lung cancer	rs605262	11	86967521	G	A	G	A	-0.0757354	-0.0219	0.676757	0.6852	0.0170586	0.0091	9.00762e-06	0.01619	7738	171165	0.00254084	19.706
ANAGLYCOLYSIS.PWY..glycolysis.III..from.glucose.	lung cancer	rs62271914	3	135023888	G	A	G	A	-0.0740607	0	0.42331	0.4212	0.0162991	0.0084	5.52357e-06	0.9982	7738	171165	0.00266111	20.6413
ANAGLYCOLYSIS.PWY..glycolysis.III..from.glucose.	lung cancer	rs7041639	9	27341338	A	G	A	G	-0.157604	0.0041	0.0875309	0.0914	0.0341699	0.0211	3.98107e-06	0.8457	7738	171165	0.00274174	21.2684
ANAGLYCOLYSIS.PWY..glycolysis.III..from.glucose.	lung cancer	rs72666075	14	29029142	T	C	T	C	-0.151693	0.0315	0.0593823	0.0383	0.0337842	0.0231	7.12049e-06	0.1727	7738	171165	0.00259863	20.1554
ANAGLYCOLYSIS.PWY..glycolysis.III..from.glucose.	lung cancer	rs8101993	19	30603533	T	C	T	C	-0.100985	0.0085	0.180021	0.2061	0.0223014	0.0101	5.94963e-06	0.3969	7738	171165	0.00264284	20.4992
ARGDEG.PWY..superpathway.of.L.arginine..putrescine..and.4.aminobutanoate.degradation	lung cancer	rs62523849	8	88481776	T	C	T	C	0.406572	0.0047	0.0675415	0.0664	0.0900147	0.0174	6.28029e-06	0.787	7738	171165	0.00262952	20.3956
ARGORNPROST.PWY..arginine..ornithine.and.proline.interconversion	lung cancer	rs2504016	10	33188434	A	G	A	G	-0.23666	0.0115	0.0734254	0.0695	0.0514871	0.0165	4.29655e-06	0.4873	7738	171165	0.00272295	21.1223
ARGORNPROST.PWY..arginine..ornithine.and.proline.interconversion	lung cancer	rs2942201	8	23419176	C	A	C	A	0.120592	0.0085	0.438055	0.4408	0.0258595	0.0084	3.11071e-06	0.3107	7738	171165	0.00280252	21.7412
ARGORNPROST.PWY..arginine..ornithine.and.proline.interconversion	lung cancer	rs4878453	9	27435733	A	G	A	G	0.242077	-0.0098	0.0733257	0.0576	0.050584	0.0258	1.70443e-06	0.7051	7738	171165	0.002951	22.8965
ARGORNPROST.PWY..arginine..ornithine.and.proline.interconversion	lung cancer	rs61074222	13	68143423	G	C	G	C	-0.210428	0.0184	0.0941941	0.1061	0.0447813	0.0133	2.61439e-06	0.1672	7738	171165	0.00284543	22.075
ARGORNPROST.PWY..arginine..ornithine.and.proline.interconversion	lung cancer	rs6993022	8	145040108	T	C	T	C	0.119426	0.0042	0.3798	0.3894	0.0261095	0.0121	4.78377e-06	0.7304	7738	171165	0.00269649	20.9165
ARGORNPROST.PWY..arginine..ornithine.and.proline.interconversion	lung cancer	rs7576386	2	155128375	G	A	G	A	-0.138428	-0.0227	0.7686	0.7644	0.0301616	0.0098	4.44232e-06	0.02026	7738	171165	0.00271475	21.0585
ARGORNPROST.PWY..arginine..ornithine.and.proline.interconversion	lung cancer	rs7923287	10	85841432	A	T	A	T	0.139505	0.0019	0.723875	0.7363	0.0290043	0.0096	1.51074e-06	0.8441	7738	171165	0.00298078	23.1282
ARGORNPROST.PWY..arginine..ornithine.and.proline.interconversion	lung cancer	rs9344056	6	81567568	G	A	G	A	-0.17033	-0.033	0.162359	0.1516	0.0349944	0.0117	1.13099e-06	0.004715	7738	171165	0.00305231	23.685
ARO.PWY..chorismate.biosynthesis.I	lung cancer	rs10873850	1	87954542	A	G	A	G	0.0858857	-0.0106	0.2783	0.2757	0.0185528	0.0096	3.66978e-06	0.2707	7738	171165	0.0027618	21.4245
ARO.PWY..chorismate.biosynthesis.I	lung cancer	rs12021157	13	110213217	G	A	G	A	0.12107	0.0245	0.108849	0.1031	0.0270621	0.0146	7.68529e-06	0.09397	7738	171165	0.00257988	20.0096
ARO.PWY..chorismate.biosynthesis.I	lung cancer	rs12656915	5	159323677	T	G	T	G	0.13461	-0.0369	0.0791242	0.0624	0.0302054	0.017	8.33221e-06	0.02976	7738	171165	0.00256002	19.8552
ARO.PWY..chorismate.biosynthesis.I	lung cancer	rs12707570	7	82837298	A	C	A	C	-0.0728993	0.003	0.512255	0.5369	0.0162424	0.0083	7.18224e-06	0.7169	7738	171165	0.0025965	20.1388
ARO.PWY..chorismate.biosynthesis.I	lung cancer	rs136110	22	47369660	T	C	T	C	0.0964705	-0.0127	0.208243	0.2374	0.0202552	0.01	1.90963e-06	0.2021	7738	171165	0.00292291	22.6779
ARO.PWY..chorismate.biosynthesis.I	lung cancer	rs3797252	5	53500614	T	C	T	C	-0.0794419	-0.012	0.307103	0.3206	0.0174202	0.0089	5.10705e-06	0.1774	7738	171165	0.00268039	20.7913
ARO.PWY..chorismate.biosynthesis.I	lung cancer	rs38127	7	78269375	T	C	T	C	0.0760269	0.0012	0.645907	0.6528	0.0168296	0.0089	6.25922e-06	0.8905	7738	171165	0.00263036	20.4021
ARO.PWY..chorismate.biosynthesis.I	lung cancer	rs61915762	11	130442661	G	A	G	A	0.0827921	-0.008	0.275511	0.2793	0.0180027	0.0096	4.24766e-06	0.4054	7738	171165	0.00272576	21.1442
ARO.PWY..chorismate.biosynthesis.I	lung cancer	rs62018962	15	95979517	C	A	C	A	-0.148269	0.0486	0.0988924	0.0754	0.0312705	0.0211	2.12158e-06	0.02121	7738	171165	0.00289696	22.476
ARO.PWY..chorismate.biosynthesis.I	lung cancer	rs6782393	3	59912933	A	C	A	C	-0.151342	0.0027	0.0605063	0.0685	0.033707	0.017	7.12459e-06	0.8754	7738	171165	0.00259848	20.1542
ARO.PWY..chorismate.biosynthesis.I	lung cancer	rs73200771	12	88286940	G	A	G	A	-0.163263	0.0297	0.0520806	0.0412	0.0358564	0.0257	5.28251e-06	0.2478	7738	171165	0.00267209	20.7267
ARO.PWY..chorismate.biosynthesis.I	lung cancer	rs8052034	16	51493448	G	A	G	A	0.0740262	0.0012	0.559625	0.5074	0.0163168	0.0094	5.7115e-06	0.8958	7738	171165	0.00265289	20.5773
ARO.PWY..chorismate.biosynthesis.I	lung cancer	rs9974959	21	19539833	A	G	A	G	0.0758587	0.0042	0.626736	0.6169	0.0168922	0.0088	7.09708e-06	0.6348	7738	171165	0.00259944	20.1617
ASPASN.PWY..superpathway.of.L.aspartate.and.L.asparagine.biosynthesis	lung cancer	rs10267604	7	121973603	G	C	G	C	-0.0764351	-0.0097	0.653998	0.6683	0.0169762	0.0088	6.71599e-06	0.272	7738	171165	0.002613	20.2671
ASPASN.PWY..superpathway.of.L.aspartate.and.L.asparagine.biosynthesis	lung cancer	rs113902391	5	86146362	G	A	G	A	0.0922389	0.0028	0.217886	0.2216	0.01946	0.0102	2.13801e-06	0.7827	7738	171165	0.00289504	22.4611
ASPASN.PWY..superpathway.of.L.aspartate.and.L.asparagine.biosynthesis	lung cancer	rs149811032	20	48150396	G	A	G	A	-0.142534	0.0266	0.0677355	0.0473	0.0320579	0.0204	8.74279e-06	0.1917	7738	171165	0.00254818	19.7631
ASPASN.PWY..superpathway.of.L.aspartate.and.L.asparagine.biosynthesis	lung cancer	rs77906768	9	76713942	A	G	A	G	0.133484	-0.0198	0.0861075	0.081	0.0293512	0.016	5.42026e-06	0.2168	7738	171165	0.00266575	20.6773
ASPASN.PWY..superpathway.of.L.aspartate.and.L.asparagine.biosynthesis	lung cancer	rs820496	9	6703997	C	A	C	A	-0.0946927	-0.0106	0.545733	0.5256	0.0169759	0.0128	2.43198e-08	0.4059	7738	171165	0.00400494	31.1068
ASPASN.PWY..superpathway.of.L.aspartate.and.L.asparagine.biosynthesis	lung cancer	rs9545502	13	81167981	C	T	C	T	0.102021	-0.0155	0.197933	0.2269	0.0204183	0.01	5.83674e-07	0.1238	7738	171165	0.00321597	24.959
AST.PWY..L.arginine.degradation.II..AST.pathway.	lung cancer	rs1325380	13	108753553	T	C	T	C	0.162314	-0.0039	0.242391	0.2599	0.0352487	0.0095	4.12791e-06	0.6833	7738	171165	0.0027328	21.1989
AST.PWY..L.arginine.degradation.II..AST.pathway.	lung cancer	rs538952	6	145565095	C	A	C	A	0.274151	0.0197	0.0624269	0.0372	0.060697	0.0212	6.28073e-06	0.352	7738	171165	0.0026295	20.3954
AST.PWY..L.arginine.degradation.II..AST.pathway.	lung cancer	rs7068964	10	14275726	A	G	A	G	-0.130976	0.0136	0.453157	0.456	0.0293547	0.0083	8.12625e-06	0.1021	7738	171165	0.00256616	19.9029
AST.PWY..L.arginine.degradation.II..AST.pathway.	lung cancer	rs7209568	17	1121590	A	G	A	G	0.172899	0.0008	0.187878	0.1896	0.0374386	0.0117	3.87079e-06	0.945	7738	171165	0.00274866	21.3223
AST.PWY..L.arginine.degradation.II..AST.pathway.	lung cancer	rs72830406	10	111919220	C	G	C	G	-0.233287	-0.0187	0.10827	0.1177	0.0473559	0.013	8.38205e-07	0.1511	7738	171165	0.0031264	24.2617
AST.PWY..L.arginine.degradation.II..AST.pathway.	lung cancer	rs72924202	11	64133228	C	T	C	T	-0.167725	0.0086	0.206071	0.176	0.0361181	0.0109	3.4209e-06	0.428	7738	171165	0.00277913	21.5592
BRANCHED.CHAIN.AA.SYN.PWY..superpathway.of.branched.amino.acid.biosynthesis	lung cancer	rs10238229	7	97233430	C	T	C	T	0.0962573	-0.0074	0.794063	0.7716	0.0216067	0.0113	8.39054e-06	0.509	7738	171165	0.00255829	19.8417
BRANCHED.CHAIN.AA.SYN.PWY..superpathway.of.branched.amino.acid.biosynthesis	lung cancer	rs1034938	10	117489198	A	G	A	G	-0.0883204	0.0106	0.218123	0.2283	0.0198362	0.0101	8.48809e-06	0.2896	7738	171165	0.00255544	19.8195
BRANCHED.CHAIN.AA.SYN.PWY..superpathway.of.branched.amino.acid.biosynthesis	lung cancer	rs11025798	11	20905942	G	A	G	A	0.0813802	-0.021	0.436503	0.4219	0.0180881	0.0095	6.82433e-06	0.02746	7738	171165	0.00260909	20.2367
BRANCHED.CHAIN.AA.SYN.PWY..superpathway.of.branched.amino.acid.biosynthesis	lung cancer	rs146068392	2	40113977	C	G	C	G	-0.176286	-0.0012	0.050432	0.0465	0.0387331	0.0218	5.33126e-06	0.9578	7738	171165	0.00266982	20.709
BRANCHED.CHAIN.AA.SYN.PWY..superpathway.of.branched.amino.acid.biosynthesis	lung cancer	rs1484839	1	31014874	G	A	G	A	-0.108324	0.0153	0.159734	0.1404	0.0239553	0.0148	6.12759e-06	0.2986	7738	171165	0.00263555	20.4425
BRANCHED.CHAIN.AA.SYN.PWY..superpathway.of.branched.amino.acid.biosynthesis	lung cancer	rs2007634	3	139678136	G	A	G	A	0.0725248	0.0137	0.571356	0.5874	0.0163421	0.0121	9.08343e-06	0.2559	7738	171165	0.00253878	19.69
BRANCHED.CHAIN.AA.SYN.PWY..superpathway.of.branched.amino.acid.biosynthesis	lung cancer	rs2107539	17	34322610	C	T	C	T	-0.0987344	-0.0149	0.243451	0.2372	0.0219817	0.0119	7.06708e-06	0.2103	7738	171165	0.00260049	20.1698
BRANCHED.CHAIN.AA.SYN.PWY..superpathway.of.branched.amino.acid.biosynthesis	lung cancer	rs28733370	15	59071584	C	G	C	G	0.0950438	-0.0032	0.192839	0.1556	0.020597	0.0117	3.9413e-06	0.7877	7738	171165	0.00274421	21.2876
BRANCHED.CHAIN.AA.SYN.PWY..superpathway.of.branched.amino.acid.biosynthesis	lung cancer	rs552787	11	116530373	C	A	C	A	-0.0880492	-0.0154	0.643558	0.6577	0.0171235	0.0088	2.71819e-07	0.08002	7738	171165	0.0034053	26.4334
BRANCHED.CHAIN.AA.SYN.PWY..superpathway.of.branched.amino.acid.biosynthesis	lung cancer	rs62228654	22	44801226	G	C	G	C	-0.156769	0.0224	0.0668159	0.0703	0.0341127	0.0164	4.3145e-06	0.1739	7738	171165	0.00272192	21.1143
BRANCHED.CHAIN.AA.SYN.PWY..superpathway.of.branched.amino.acid.biosynthesis	lung cancer	rs62350672	5	31751262	C	T	C	T	-0.113597	0.0099	0.173836	0.1373	0.0253587	0.0153	7.47756e-06	0.5193	7738	171165	0.00258658	20.0617
BRANCHED.CHAIN.AA.SYN.PWY..superpathway.of.branched.amino.acid.biosynthesis	lung cancer	rs7023657	9	8068400	G	A	G	A	-0.0812649	0.0073	0.261857	0.2712	0.0183784	0.0095	9.78994e-06	0.4428	7738	171165	0.00252038	19.5469
BRANCHED.CHAIN.AA.SYN.PWY..superpathway.of.branched.amino.acid.biosynthesis	lung cancer	rs943781	13	27568096	C	T	C	T	0.083589	-0.0026	0.449683	0.4708	0.0169924	0.0086	8.6894e-07	0.7633	7738	171165	0.00311748	24.1923
BRANCHED.CHAIN.AA.SYN.PWY..superpathway.of.branched.amino.acid.biosynthesis	lung cancer	rs981881	16	9877679	T	G	T	G	-0.07446	0.0054	0.371793	0.3666	0.016842	0.0086	9.82087e-06	0.5349	7738	171165	0.00251962	19.541
COA.PWY..coenzyme.A.biosynthesis.I	lung cancer	rs10831658	11	2279372	G	A	G	A	-0.0951081	0.0037	0.207259	0.2234	0.0199996	0.0102	1.97952e-06	0.7192	7738	171165	0.00291405	22.6089
COA.PWY..coenzyme.A.biosynthesis.I	lung cancer	rs117300263	9	74469867	G	A	G	A	-0.169358	0.0122	0.0564102	0.0326	0.0374003	0.0268	5.94771e-06	0.6486	7738	171165	0.00264292	20.4998
COA.PWY..coenzyme.A.biosynthesis.I	lung cancer	rs12495388	3	84926472	A	G	A	G	-0.121458	-0.0155	0.097635	0.1022	0.0269091	0.0136	6.3725e-06	0.2542	7738	171165	0.00262593	20.3677
COA.PWY..coenzyme.A.biosynthesis.I	lung cancer	rs1941024	11	60275940	G	A	G	A	-0.0737051	0.0027	0.597554	0.5795	0.0166612	0.0085	9.69951e-06	0.7481	7738	171165	0.00252265	19.5646
COA.PWY..coenzyme.A.biosynthesis.I	lung cancer	rs2509667	11	119361224	C	A	C	A	-0.116273	-0.0206	0.120838	0.0975	0.0253157	0.0145	4.37119e-06	0.1544	7738	171165	0.00271873	21.0895
COA.PWY..coenzyme.A.biosynthesis.I	lung cancer	rs286908	11	34658857	G	A	G	A	-0.0787738	0.0107	0.293164	0.3244	0.0174903	0.0122	6.67283e-06	0.3819	7738	171165	0.00261459	20.2795
COA.PWY..coenzyme.A.biosynthesis.I	lung cancer	rs7251031	19	11266693	T	G	T	G	-0.0801886	-0.0113	0.308219	0.2989	0.0173897	0.009	4.00203e-06	0.208	7738	171165	0.00274044	21.2583
COA.PWY..coenzyme.A.biosynthesis.I	lung cancer	rs8067677	17	9363863	G	A	G	A	0.0858815	-0.007	0.299483	0.2899	0.0182785	0.0094	2.6209e-06	0.4539	7738	171165	0.0028448	22.0702
COA.PWY..coenzyme.A.biosynthesis.I	lung cancer	rs9599845	13	71978130	T	C	T	C	0.0961761	-0.0064	0.237425	0.1844	0.0202786	0.0126	2.10839e-06	0.6154	7738	171165	0.00289847	22.4878
COA.PWY..coenzyme.A.biosynthesis.I	lung cancer	rs9931054	16	1026094	T	C	T	C	-0.138123	-0.0433	0.0885579	0.0845	0.0286697	0.0152	1.45208e-06	0.004316	7738	171165	0.00299059	23.2046
COBALSYN.PWY..adenosylcobalamin.salvage.from.cobinamide.I	lung cancer	rs11171846	12	56828056	C	T	C	T	-0.140647	0.0036	0.0821696	0.085	0.0292656	0.0153	1.54074e-06	0.8162	7738	171165	0.00297593	23.0905
COBALSYN.PWY..adenosylcobalamin.salvage.from.cobinamide.I	lung cancer	rs12772838	10	126836275	C	T	C	T	0.168169	0.023	0.0554534	0.0605	0.0366832	0.0177	4.55365e-06	0.194	7738	171165	0.00270864	21.0109
COBALSYN.PWY..adenosylcobalamin.salvage.from.cobinamide.I	lung cancer	rs1451459	2	53088412	G	A	G	A	0.0838938	0.0056	0.252245	0.2432	0.0187222	0.0098	7.43053e-06	0.5643	7738	171165	0.00258816	20.074
COBALSYN.PWY..adenosylcobalamin.salvage.from.cobinamide.I	lung cancer	rs1514681	2	1397044	T	C	T	C	-0.0787943	-0.0042	0.401121	0.3937	0.0171089	0.0125	4.11557e-06	0.737	7738	171165	0.00273356	21.2048
COBALSYN.PWY..adenosylcobalamin.salvage.from.cobinamide.I	lung cancer	rs1968451	19	5391922	T	C	T	C	0.0887818	0.0199	0.680629	0.6	0.0199045	0.0117	8.18144e-06	0.09045	7738	171165	0.00256449	19.8899
COBALSYN.PWY..adenosylcobalamin.salvage.from.cobinamide.I	lung cancer	rs2430691	12	15065751	T	C	T	C	0.0727985	0.0077	0.42366	0.4202	0.0164296	0.0085	9.38231e-06	0.3607	7738	171165	0.00253082	19.6281
COBALSYN.PWY..adenosylcobalamin.salvage.from.cobinamide.I	lung cancer	rs2634527	8	59499389	T	C	T	C	-0.0790784	0.0074	0.498378	0.5102	0.0167644	0.0084	2.39304e-06	0.3786	7738	171165	0.00286724	22.2447
COBALSYN.PWY..adenosylcobalamin.salvage.from.cobinamide.I	lung cancer	rs2654736	4	112306512	G	A	G	A	0.0985757	-0.0083	0.811446	0.8029	0.0213797	0.0107	4.01282e-06	0.4389	7738	171165	0.00273978	21.2532
COBALSYN.PWY..adenosylcobalamin.salvage.from.cobinamide.I	lung cancer	rs437545	16	24211376	T	A	T	A	0.139229	-0.0286	0.0771995	0.0797	0.0313643	0.0156	9.034e-06	0.06787	7738	171165	0.00254012	19.7004
COBALSYN.PWY..adenosylcobalamin.salvage.from.cobinamide.I	lung cancer	rs61798216	4	36459051	A	G	A	G	-0.118636	-0.0087	0.113593	0.1206	0.026406	0.0137	7.03008e-06	0.5275	7738	171165	0.00260176	20.1797
COBALSYN.PWY..adenosylcobalamin.salvage.from.cobinamide.I	lung cancer	rs74949229	10	9526946	G	A	G	A	-0.136496	-0.018	0.0937893	0.1014	0.0283337	0.0143	1.45412e-06	0.2068	7738	171165	0.00299023	23.2018
COBALSYN.PWY..adenosylcobalamin.salvage.from.cobinamide.I	lung cancer	rs75967282	17	59520438	G	C	G	C	-0.178428	-0.0025	0.0513485	0.0514	0.0377704	0.0199	2.31217e-06	0.9016	7738	171165	0.0028757	22.3106
COLANSYN.PWY..colanic.acid.building.blocks.biosynthesis	lung cancer	rs1396212	17	53600071	C	T	C	T	-0.120916	0.0161	0.186799	0.1808	0.0234319	0.0115	2.46559e-07	0.1615	7738	171165	0.00342951	26.622
COLANSYN.PWY..colanic.acid.building.blocks.biosynthesis	lung cancer	rs4551833	12	43104353	T	G	T	G	-0.184975	0.0065	0.0539418	0.0594	0.0364893	0.0173	3.99273e-07	0.7074	7738	171165	0.00330999	25.6911
COMPLETE.ARO.PWY..superpathway.of.aromatic.amino.acid.biosynthesis	lung cancer	rs136110	22	47369660	T	C	T	C	0.0930184	-0.0127	0.208243	0.2374	0.0202956	0.01	4.57973e-06	0.2021	7738	171165	0.00270725	21.0001
COMPLETE.ARO.PWY..superpathway.of.aromatic.amino.acid.biosynthesis	lung cancer	rs1483968	14	22951893	C	T	C	T	0.150674	-0.0137	0.0577669	0.0763	0.034063	0.0176	9.71673e-06	0.4352	7738	171165	0.00252223	19.5613
COMPLETE.ARO.PWY..superpathway.of.aromatic.amino.acid.biosynthesis	lung cancer	rs61915762	11	130442661	G	A	G	A	0.0875261	-0.008	0.275511	0.2793	0.0180386	0.0096	1.22129e-06	0.4054	7738	171165	0.00303334	23.5373
COMPLETE.ARO.PWY..superpathway.of.aromatic.amino.acid.biosynthesis	lung cancer	rs62018962	15	95979517	C	A	C	A	-0.143107	0.0486	0.0988924	0.0754	0.031333	0.0211	4.94026e-06	0.02121	7738	171165	0.00268856	20.8548
COMPLETE.ARO.PWY..superpathway.of.aromatic.amino.acid.biosynthesis	lung cancer	rs73200771	12	88286940	G	A	G	A	-0.163792	0.0297	0.0520806	0.0412	0.035928	0.0257	5.14209e-06	0.2478	7738	171165	0.00267871	20.7782
COMPLETE.ARO.PWY..superpathway.of.aromatic.amino.acid.biosynthesis	lung cancer	rs7695572	4	7327645	A	G	A	G	-0.0989027	0.0039	0.820871	0.8041	0.0222375	0.0167	8.685e-06	0.8135	7738	171165	0.0025498	19.7757
CRNFORCAT.PWY..creatinine.degradation.I	lung cancer	rs112209173	1	7727245	G	C	G	C	0.226024	0.0309	0.063751	0.0705	0.049242	0.0201	4.43098e-06	0.1234	7738	171165	0.00271536	21.0633
CRNFORCAT.PWY..creatinine.degradation.I	lung cancer	rs1621183	10	25767497	A	G	A	G	0.204076	0.0025	0.0696815	0.0642	0.0446233	0.0178	4.80098e-06	0.8892	7738	171165	0.00269563	20.9097
CRNFORCAT.PWY..creatinine.degradation.I	lung cancer	rs17193211	21	38885506	C	T	C	T	0.190762	-0.0132	0.0746269	0.0688	0.0409712	0.0168	3.22419e-06	0.4331	7738	171165	0.00279372	21.6728
CRNFORCAT.PWY..creatinine.degradation.I	lung cancer	rs2189903	7	8546068	A	C	A	C	0.212169	-0.0354	0.057391	0.0572	0.0475208	0.0177	8.01567e-06	0.04547	7738	171165	0.00256951	19.9289
CRNFORCAT.PWY..creatinine.degradation.I	lung cancer	rs35899940	15	86053697	A	G	A	G	0.101402	0.0082	0.382337	0.3767	0.0218724	0.0086	3.55132e-06	0.3362	7738	171165	0.00276992	21.4876
CRNFORCAT.PWY..creatinine.degradation.I	lung cancer	rs56301029	9	101261111	G	C	G	C	0.108725	0.0152	0.316134	0.2834	0.023115	0.0097	2.55558e-06	0.116	7738	171165	0.00285103	22.1187
CRNFORCAT.PWY..creatinine.degradation.I	lung cancer	rs7134245	12	32561525	C	A	C	A	0.186896	0.0383	0.077241	0.0793	0.0410013	0.016	5.15715e-06	0.01697	7738	171165	0.00267801	20.7727
CRNFORCAT.PWY..creatinine.degradation.I	lung cancer	rs7229834	18	59520360	C	T	C	T	0.106916	-0.0035	0.470799	0.4788	0.0214352	0.0085	6.10478e-07	0.6786	7738	171165	0.00320485	24.8724
DAPLYSINESYN.PWY..L.lysine.biosynthesis.I	lung cancer	rs142998520	17	6755697	C	A	C	A	0.173555	0.0138	0.0523446	0.0596	0.0392371	0.0189	9.72367e-06	0.4648	7738	171165	0.00252206	19.56
DAPLYSINESYN.PWY..L.lysine.biosynthesis.I	lung cancer	rs2180	21	34344279	G	A	G	A	-0.0832534	0.0248	0.261092	0.2646	0.0185921	0.0096	7.53841e-06	0.009744	7738	171165	0.00258461	20.0463
DAPLYSINESYN.PWY..L.lysine.biosynthesis.I	lung cancer	rs28635178	3	66026666	G	A	G	A	-0.157135	0.0217	0.0565904	0.0571	0.0350722	0.021	7.45315e-06	0.3026	7738	171165	0.00258741	20.0682
DAPLYSINESYN.PWY..L.lysine.biosynthesis.I	lung cancer	rs2995916	4	37910996	T	G	T	G	0.079086	0.0051	0.501878	0.4985	0.0166671	0.0089	2.08468e-06	0.5668	7738	171165	0.00290127	22.5096
DAPLYSINESYN.PWY..L.lysine.biosynthesis.I	lung cancer	rs7033951	9	14744705	C	T	C	T	0.0740912	-0.0119	0.506403	0.456	0.016363	0.0085	5.95566e-06	0.1613	7738	171165	0.00264259	20.4972
DAPLYSINESYN.PWY..L.lysine.biosynthesis.I	lung cancer	rs73133343	12	43119716	T	G	T	G	0.178631	-0.0574	0.0524294	0.0608	0.0365904	0.0182	1.05061e-06	0.001587	7738	171165	0.00307054	23.8269
DAPLYSINESYN.PWY..L.lysine.biosynthesis.I	lung cancer	rs7539819	1	165850596	T	G	T	G	-0.0767416	0.0083	0.494724	0.4386	0.0162865	0.0084	2.45347e-06	0.3234	7738	171165	0.0028611	22.197
DAPLYSINESYN.PWY..L.lysine.biosynthesis.I	lung cancer	rs770027	1	9172436	C	T	C	T	0.0773298	-0.0146	0.459954	0.4612	0.0163142	0.0084	2.13678e-06	0.08376	7738	171165	0.00289517	22.4621
DAPLYSINESYN.PWY..L.lysine.biosynthesis.I	lung cancer	rs7777432	7	21413179	G	A	G	A	0.0763596	-0.0106	0.349483	0.3164	0.0170041	0.0089	7.10019e-06	0.2308	7738	171165	0.00259933	20.1608
DAPLYSINESYN.PWY..L.lysine.biosynthesis.I	lung cancer	rs7953577	12	104874300	G	C	G	C	-0.0786353	0.0205	0.326388	0.334	0.0175409	0.0089	7.36156e-06	0.02079	7738	171165	0.00259046	20.0918
DENOVOPURINE2.PWY..superpathway.of.purine.nucleotides.de.novo.biosynthesis.II	lung cancer	rs113403124	6	134586541	T	C	T	C	0.148864	0.005	0.0764148	0.0746	0.0329176	0.0164	6.1166e-06	0.7612	7738	171165	0.00263602	20.4461
DENOVOPURINE2.PWY..superpathway.of.purine.nucleotides.de.novo.biosynthesis.II	lung cancer	rs11608915	12	52866060	C	T	C	T	-0.0756573	0.0065	0.358167	0.4911	0.0167167	0.0091	6.01561e-06	0.4745	7738	171165	0.00264012	20.478
DENOVOPURINE2.PWY..superpathway.of.purine.nucleotides.de.novo.biosynthesis.II	lung cancer	rs142048748	12	122235048	A	G	A	G	-0.172479	0.0492	0.0511089	0.0423	0.0386304	0.0221	8.01254e-06	0.02576	7738	171165	0.00256961	19.9297
DENOVOPURINE2.PWY..superpathway.of.purine.nucleotides.de.novo.biosynthesis.II	lung cancer	rs1447470	11	112696471	G	A	G	A	0.0891093	0.0068	0.735812	0.7002	0.0196522	0.0096	5.77896e-06	0.4796	7738	171165	0.00264998	20.5547
DENOVOPURINE2.PWY..superpathway.of.purine.nucleotides.de.novo.biosynthesis.II	lung cancer	rs1752223	1	81680852	C	G	C	G	-0.0976795	0.0181	0.168276	0.1841	0.0219673	0.0152	8.72469e-06	0.2353	7738	171165	0.00254869	19.767
DENOVOPURINE2.PWY..superpathway.of.purine.nucleotides.de.novo.biosynthesis.II	lung cancer	rs17561784	5	147059845	C	T	C	T	0.122378	-0.0096	0.117215	0.1004	0.0255005	0.0135	1.59419e-06	0.4745	7738	171165	0.00296749	23.0249
DENOVOPURINE2.PWY..superpathway.of.purine.nucleotides.de.novo.biosynthesis.II	lung cancer	rs393435	16	84344533	T	C	T	C	0.0853315	0.0067	0.687467	0.6565	0.0182062	0.0093	2.77313e-06	0.4665	7738	171165	0.00283087	21.9618
DENOVOPURINE2.PWY..superpathway.of.purine.nucleotides.de.novo.biosynthesis.II	lung cancer	rs4683140	3	45822918	T	C	T	C	-0.0783129	0.0081	0.579406	0.5588	0.0167721	0.0089	3.02315e-06	0.3587	7738	171165	0.00280958	21.7961
DENOVOPURINE2.PWY..superpathway.of.purine.nucleotides.de.novo.biosynthesis.II	lung cancer	rs511179	9	133392841	G	C	G	C	-0.115706	-0.0224	0.85471	0.8534	0.0232243	0.0119	6.28956e-07	0.0585	7738	171165	0.00319747	24.815
DENOVOPURINE2.PWY..superpathway.of.purine.nucleotides.de.novo.biosynthesis.II	lung cancer	rs72770359	1	247361318	G	A	G	A	0.119653	0.0127	0.104329	0.1018	0.0268999	0.0139	8.66323e-06	0.3597	7738	171165	0.0025504	19.7803
DENOVOPURINE2.PWY..superpathway.of.purine.nucleotides.de.novo.biosynthesis.II	lung cancer	rs75789763	4	130403869	G	A	G	A	-0.166597	0.0471	0.0562994	0.0451	0.0367955	0.0216	5.96417e-06	0.02943	7738	171165	0.00264221	20.4943
DTDPRHAMSYN.PWY..dTDP.L.rhamnose.biosynthesis.I	lung cancer	rs10405432	19	32999893	A	G	A	G	-0.083123	-0.0151	0.346808	0.337	0.0177562	0.0099	2.85003e-06	0.1258	7738	171165	0.00282413	21.9094
DTDPRHAMSYN.PWY..dTDP.L.rhamnose.biosynthesis.I	lung cancer	rs11745906	5	83575190	T	C	T	C	-0.0874056	-0.0109	0.281706	0.295	0.0177712	0.0092	8.7263e-07	0.2389	7738	171165	0.00311645	24.1843
DTDPRHAMSYN.PWY..dTDP.L.rhamnose.biosynthesis.I	lung cancer	rs145140903	1	231364626	T	C	T	C	-0.115636	0.0106	0.111675	0.1046	0.0261618	0.0146	9.86825e-06	0.4674	7738	171165	0.00251841	19.5316
DTDPRHAMSYN.PWY..dTDP.L.rhamnose.biosynthesis.I	lung cancer	rs16856918	2	217960513	G	A	G	A	0.171977	-0.0011	0.0552139	0.0421	0.0365088	0.0218	2.4703e-06	0.9593	7738	171165	0.00285939	22.1837
DTDPRHAMSYN.PWY..dTDP.L.rhamnose.biosynthesis.I	lung cancer	rs2620868	12	61370770	T	C	T	C	-0.0759932	0.0097	0.438608	0.439	0.0162372	0.0083	2.86622e-06	0.2471	7738	171165	0.00282274	21.8985
DTDPRHAMSYN.PWY..dTDP.L.rhamnose.biosynthesis.I	lung cancer	rs3819331	11	112099410	T	C	T	C	0.104197	-0.0276	0.159253	0.1481	0.0227743	0.0123	4.75773e-06	0.02468	7738	171165	0.00269785	20.9271
DTDPRHAMSYN.PWY..dTDP.L.rhamnose.biosynthesis.I	lung cancer	rs72987936	18	75120908	T	A	T	A	-0.0755081	0.0165	0.364515	0.3022	0.0170631	0.014	9.6343e-06	0.2398	7738	171165	0.00252432	19.5776
DTDPRHAMSYN.PWY..dTDP.L.rhamnose.biosynthesis.I	lung cancer	rs73171592	3	171047195	G	C	G	C	0.143446	0.0127	0.0771743	0.0785	0.0311211	0.0166	4.04064e-06	0.446	7738	171165	0.00273809	21.24
DTDPRHAMSYN.PWY..dTDP.L.rhamnose.biosynthesis.I	lung cancer	rs80343422	13	110456322	A	G	A	G	-0.156491	0.019	0.0761024	0.0607	0.030699	0.0176	3.44025e-07	0.2796	7738	171165	0.00334692	25.9787
ECASYN.PWY..enterobacterial.common.antigen.biosynthesis	lung cancer	rs10220585	14	85739848	C	T	C	T	0.164702	0.008	0.581202	0.5696	0.0347972	0.0083	2.21014e-06	0.3389	7738	171165	0.00288685	22.3974
ECASYN.PWY..enterobacterial.common.antigen.biosynthesis	lung cancer	rs10808847	8	82896400	C	A	C	A	0.176398	0.0059	0.744131	0.7402	0.0397821	0.0095	9.24592e-06	0.5383	7738	171165	0.00253443	19.6562
ECASYN.PWY..enterobacterial.common.antigen.biosynthesis	lung cancer	rs10894222	11	130448044	G	A	G	A	-0.147598	-0.005	0.530454	0.5369	0.0332071	0.0083	8.79832e-06	0.546	7738	171165	0.00254661	19.7509
ECASYN.PWY..enterobacterial.common.antigen.biosynthesis	lung cancer	rs1094973	16	65970728	T	G	T	G	0.164693	0.022	0.620845	0.6005	0.0347218	0.0085	2.10354e-06	0.009462	7738	171165	0.00289905	22.4923
ECASYN.PWY..enterobacterial.common.antigen.biosynthesis	lung cancer	rs111457769	7	74482794	T	C	T	C	0.260543	-0.0131	0.112372	0.1015	0.0564797	0.0175	3.96835e-06	0.454	7738	171165	0.00274254	21.2746
ECASYN.PWY..enterobacterial.common.antigen.biosynthesis	lung cancer	rs12781290	10	72991095	G	A	G	A	0.17085	0.0027	0.334687	0.3234	0.0375839	0.0092	5.4718e-06	0.7668	7738	171165	0.00266342	20.6592
ECASYN.PWY..enterobacterial.common.antigen.biosynthesis	lung cancer	rs2010151	5	31806434	A	C	A	C	-0.154264	-0.0016	0.420012	0.4198	0.0346348	0.0083	8.42772e-06	0.8502	7738	171165	0.00255719	19.8331
ECASYN.PWY..enterobacterial.common.antigen.biosynthesis	lung cancer	rs2592994	9	88019097	C	T	C	T	0.154966	-0.0205	0.437869	0.4827	0.0350142	0.0088	9.60904e-06	0.01922	7738	171165	0.00252498	19.5827
ECASYN.PWY..enterobacterial.common.antigen.biosynthesis	lung cancer	rs35006616	7	16068628	G	A	G	A	0.155262	-0.0108	0.478529	0.4665	0.0341787	0.0084	5.55482e-06	0.1954	7738	171165	0.00265971	20.6304
ECASYN.PWY..enterobacterial.common.antigen.biosynthesis	lung cancer	rs35145811	2	36934618	T	C	T	C	0.161819	-0.0085	0.40116	0.4116	0.0361109	0.0087	7.42335e-06	0.327	7738	171165	0.00258838	20.0757
ECASYN.PWY..enterobacterial.common.antigen.biosynthesis	lung cancer	rs4383249	18	64880298	T	G	T	G	0.195242	0.0237	0.182145	0.1677	0.0436496	0.011	7.71507e-06	0.03075	7738	171165	0.00257891	20.002
ECASYN.PWY..enterobacterial.common.antigen.biosynthesis	lung cancer	rs62043566	15	93680778	T	C	T	C	0.155445	-0.0211	0.408328	0.4005	0.0348289	0.0087	8.07811e-06	0.01562	7738	171165	0.00256761	19.9141
ECASYN.PWY..enterobacterial.common.antigen.biosynthesis	lung cancer	rs72727948	8	134963609	C	A	C	A	-0.306134	0.0113	0.0684841	0.0727	0.0692836	0.0159	9.93596e-06	0.4765	7738	171165	0.00251674	19.5187
ENTBACSYN.PWY..enterobactin.biosynthesis	lung cancer	rs61817056	1	204241507	C	T	C	T	-0.146109	0.0073	0.285203	0.2936	0.0326057	0.0093	7.42592e-06	0.4297	7738	171165	0.00258829	20.075
ENTBACSYN.PWY..enterobactin.biosynthesis	lung cancer	rs706111	9	33244483	T	A	T	A	0.231567	-0.009	0.122654	0.1706	0.0457302	0.0111	4.11065e-07	0.4148	7738	171165	0.0033028	25.6351
FAO.PWY..fatty.acid..beta..oxidation.I	lung cancer	rs11209445	1	69861005	A	G	A	G	0.0915904	0.0159	0.621444	0.6497	0.020289	0.0088	6.35302e-06	0.06902	7738	171165	0.00262668	20.3735
FAO.PWY..fatty.acid..beta..oxidation.I	lung cancer	rs11761901	7	115891686	G	A	G	A	-0.111105	-0.0024	0.217568	0.2348	0.0239709	0.0098	3.5696e-06	0.8067	7738	171165	0.00276864	21.4776
FAO.PWY..fatty.acid..beta..oxidation.I	lung cancer	rs12111746	7	35572955	G	A	G	A	-0.123757	-0.0132	0.153754	0.1539	0.0276225	0.0111	7.45332e-06	0.2349	7738	171165	0.00258738	20.0679
FAO.PWY..fatty.acid..beta..oxidation.I	lung cancer	rs4645624	9	24034180	A	G	A	G	0.104313	0.0096	0.238138	0.2361	0.0232806	0.0097	7.44046e-06	0.3194	7738	171165	0.00258782	20.0713
FAO.PWY..fatty.acid..beta..oxidation.I	lung cancer	rs4883632	12	133198021	C	T	C	T	-0.0916478	0.0135	0.51449	0.4744	0.0206394	0.0091	8.97842e-06	0.1355	7738	171165	0.00254165	19.7123
FAO.PWY..fatty.acid..beta..oxidation.I	lung cancer	rs62305209	4	46872128	A	G	A	G	-0.16418	0.0097	0.0836224	0.1139	0.0364364	0.0134	6.6077e-06	0.4715	7738	171165	0.00261699	20.2982
FAO.PWY..fatty.acid..beta..oxidation.I	lung cancer	rs77917213	2	44395872	C	T	C	T	0.179322	-0.0044	0.0890628	0.0875	0.0357597	0.0152	5.31337e-07	0.7745	7738	171165	0.00323923	25.1401
FERMENTATION.PWY..mixed.acid.fermentation	lung cancer	rs11253111	10	5380664	T	C	T	C	-0.088334	0.0017	0.445402	0.4674	0.0191906	0.0089	4.16495e-06	0.8499	7738	171165	0.00273063	21.182
FERMENTATION.PWY..mixed.acid.fermentation	lung cancer	rs13235115	7	155131747	T	C	T	C	0.155456	-0.0405	0.877922	0.8788	0.0290665	0.0147	8.87789e-08	0.005782	7738	171165	0.00368297	28.5968
FERMENTATION.PWY..mixed.acid.fermentation	lung cancer	rs17175056	13	94779284	A	G	A	G	0.127861	0.0237	0.122589	0.1485	0.0287119	0.0199	8.45824e-06	0.235	7738	171165	0.0025563	19.8262
FERMENTATION.PWY..mixed.acid.fermentation	lung cancer	rs6085392	20	6066724	G	A	G	A	0.0978381	-0.0041	0.260986	0.2411	0.021937	0.0097	8.19728e-06	0.6727	7738	171165	0.002564	19.8861
FERMENTATION.PWY..mixed.acid.fermentation	lung cancer	rs61861701	10	112365004	A	G	A	G	0.116389	0.0012	0.245597	0.2119	0.0229379	0.011	3.89377e-07	0.9135	7738	171165	0.00331623	25.7397
FERMENTATION.PWY..mixed.acid.fermentation	lung cancer	rs72770371	1	247368136	C	G	C	G	-0.147139	0.0067	0.0938459	0.0921	0.0326224	0.0144	6.47158e-06	0.64	7738	171165	0.00262213	20.3382
FERMENTATION.PWY..mixed.acid.fermentation	lung cancer	rs743920	22	29621128	C	G	C	G	-0.151934	0.0092	0.128486	0.1343	0.0322058	0.0141	2.3866e-06	0.5175	7738	171165	0.00286791	22.25
FERMENTATION.PWY..mixed.acid.fermentation	lung cancer	rs776910	1	10846540	A	G	A	G	0.112024	-0.0069	0.825487	0.8256	0.0251821	0.0109	8.6453e-06	0.5239	7738	171165	0.00255094	19.7845
FUCCAT.PWY..fucose.degradation	lung cancer	rs116470157	2	65096086	C	T	C	T	-0.157257	-0.0091	0.0655714	0.0698	0.0345673	0.0203	5.38257e-06	0.6545	7738	171165	0.00266747	20.6908
FUCCAT.PWY..fucose.degradation	lung cancer	rs11731492	4	15153353	C	T	C	T	0.157379	0.0282	0.0717673	0.0646	0.0350092	0.0177	6.94576e-06	0.1119	7738	171165	0.00260476	20.203
FUCCAT.PWY..fucose.degradation	lung cancer	rs12621639	2	230175814	C	A	C	A	0.0768744	0.0172	0.505619	0.5183	0.0171812	0.0084	7.66479e-06	0.03986	7738	171165	0.00258051	20.0145
FUCCAT.PWY..fucose.degradation	lung cancer	rs13336538	16	25910765	A	G	A	G	0.0912246	0.0128	0.244732	0.2596	0.0200654	0.0101	5.45783e-06	0.2056	7738	171165	0.00266404	20.6641
FUCCAT.PWY..fucose.degradation	lung cancer	rs1480889	8	93355038	C	T	C	T	0.0758833	0.0049	0.458528	0.4488	0.016962	0.0083	7.6867e-06	0.5539	7738	171165	0.00257981	20.009
FUCCAT.PWY..fucose.degradation	lung cancer	rs17503513	8	17293312	G	T	G	T	0.104512	0.0136	0.207469	0.2118	0.0212123	0.015	8.35103e-07	0.362	7738	171165	0.00312729	24.2686
FUCCAT.PWY..fucose.degradation	lung cancer	rs1940965	11	105765861	A	C	A	C	-0.138755	-0.022	0.084563	0.0887	0.0310613	0.0148	7.92793e-06	0.1366	7738	171165	0.00257224	19.9501
FUCCAT.PWY..fucose.degradation	lung cancer	rs342221	7	106328134	G	T	G	T	-0.076973	-0.0138	0.440168	0.4288	0.0172478	0.0085	8.09077e-06	0.1029	7738	171165	0.00256723	19.9112
FUCCAT.PWY..fucose.degradation	lung cancer	rs395474	4	108015257	G	A	G	A	0.1524	-0.0053	0.921998	0.9081	0.0325768	0.0154	2.89448e-06	0.7305	7738	171165	0.00282032	21.8797
FUCCAT.PWY..fucose.degradation	lung cancer	rs76523770	4	36061584	G	T	G	T	0.152249	0.0422	0.0689696	0.0621	0.0343819	0.0203	9.50298e-06	0.03714	7738	171165	0.00252768	19.6036
FUC.RHAMCAT.PWY..superpathway.of.fucose.and.rhamnose.degradation	lung cancer	rs17729512	8	89306002	A	G	A	G	0.204838	-0.0257	0.0721954	0.0727	0.0461462	0.0157	9.04232e-06	0.1008	7738	171165	0.0025399	19.6987
FUC.RHAMCAT.PWY..superpathway.of.fucose.and.rhamnose.degradation	lung cancer	rs2420129	13	26905886	C	A	C	A	-0.193205	0.0033	0.919003	0.9266	0.043613	0.0157	9.42367e-06	0.8318	7738	171165	0.00252974	19.6197
FUC.RHAMCAT.PWY..superpathway.of.fucose.and.rhamnose.degradation	lung cancer	rs2514587	8	119599692	G	A	G	A	0.114772	-0.0054	0.626008	0.6346	0.02552	0.0088	6.88034e-06	0.5418	7738	171165	0.00260704	20.2208
FUC.RHAMCAT.PWY..superpathway.of.fucose.and.rhamnose.degradation	lung cancer	rs4711791	6	44598555	G	A	G	A	-0.131441	-0.0144	0.311064	0.3111	0.0266352	0.0094	8.02047e-07	0.1233	7738	171165	0.0031373	24.3466
FUC.RHAMCAT.PWY..superpathway.of.fucose.and.rhamnose.degradation	lung cancer	rs7222065	17	69316511	C	T	C	T	-0.208307	-0.0109	0.0927288	0.0937	0.0432142	0.014	1.43308e-06	0.4346	7738	171165	0.00299381	23.2296
FUC.RHAMCAT.PWY..superpathway.of.fucose.and.rhamnose.degradation	lung cancer	rs77474207	6	18010573	A	G	A	G	-0.198637	-0.0137	0.0998954	0.0888	0.0410775	0.0154	1.327e-06	0.3738	7738	171165	0.00301282	23.3776
FUC.RHAMCAT.PWY..superpathway.of.fucose.and.rhamnose.degradation	lung cancer	rs7937701	11	72832677	A	G	A	G	-0.120752	0.0144	0.499312	0.4847	0.024402	0.0118	7.48049e-07	0.2217	7738	171165	0.00315455	24.4808
GALACTARDEG.PWY..D.galactarate.degradation.I	lung cancer	rs117047298	11	58122988	T	A	T	A	0.196059	0.0041	0.159337	0.1593	0.0400752	0.0122	9.9669e-07	0.735	7738	171165	0.00308356	23.9282
GALACTARDEG.PWY..D.galactarate.degradation.I	lung cancer	rs146624623	7	152484862	A	G	A	G	-0.223714	0.0118	0.10064	0.0714	0.0504934	0.0196	9.39918e-06	0.5473	7738	171165	0.00253039	19.6248
GALACTARDEG.PWY..D.galactarate.degradation.I	lung cancer	rs1866720	8	2109442	G	C	G	C	0.153926	0.0139	0.342302	0.3476	0.0301213	0.0087	3.21825e-07	0.1105	7738	171165	0.00336345	26.1074
GALACTARDEG.PWY..D.galactarate.degradation.I	lung cancer	rs6916769	6	76702518	T	G	T	G	-0.142408	-0.0089	0.298281	0.319	0.0314154	0.0089	5.81407e-06	0.3159	7738	171165	0.00264852	20.5434
GALACTARDEG.PWY..D.galactarate.degradation.I	lung cancer	rs7461966	8	88741064	C	G	C	G	0.196781	0.0046	0.117127	0.1012	0.0439708	0.0137	7.63203e-06	0.7383	7738	171165	0.00258158	20.0228
GALACTARDEG.PWY..D.galactarate.degradation.I	lung cancer	rs9288803	3	105132008	T	C	T	C	-0.138405	-0.0224	0.404818	0.3878	0.0294732	0.0085	2.65369e-06	0.008248	7738	171165	0.00284174	22.0464
GALACT.GLUCUROCAT.PWY..superpathway.of.hexuronide.and.hexuronate.degradation	lung cancer	rs1273560	3	197551040	A	G	A	G	0.0928482	-0.0044	0.233308	0.216	0.0207781	0.0139	7.87463e-06	0.7526	7738	171165	0.00257387	19.9629
GALACT.GLUCUROCAT.PWY..superpathway.of.hexuronide.and.hexuronate.degradation	lung cancer	rs12859492	13	71905552	T	C	T	C	0.0832796	-0.0113	0.30745	0.274	0.0178178	0.0094	2.95461e-06	0.2295	7738	171165	0.00281524	21.8402
GALACT.GLUCUROCAT.PWY..superpathway.of.hexuronide.and.hexuronate.degradation	lung cancer	rs2972891	5	18234329	A	G	A	G	0.0723683	0.0092	0.516623	0.5471	0.0161718	0.0083	7.64188e-06	0.2696	7738	171165	0.00258124	20.0202
GALACT.GLUCUROCAT.PWY..superpathway.of.hexuronide.and.hexuronate.degradation	lung cancer	rs4472353	6	96078826	T	C	T	C	0.0987951	0.0169	0.822923	0.849	0.0213109	0.0117	3.55386e-06	0.1471	7738	171165	0.00276971	21.486
GALACT.GLUCUROCAT.PWY..superpathway.of.hexuronide.and.hexuronate.degradation	lung cancer	rs56210724	21	16270327	T	C	T	C	0.131657	0.0528	0.093528	0.105	0.0293572	0.0162	7.30298e-06	0.001119	7738	171165	0.0025924	20.107
GALACT.GLUCUROCAT.PWY..superpathway.of.hexuronide.and.hexuronate.degradation	lung cancer	rs5756419	22	37346295	T	A	T	A	0.0844728	0.0099	0.293243	0.3057	0.0178876	0.0099	2.33056e-06	0.3154	7738	171165	0.00287376	22.2955
GALACT.GLUCUROCAT.PWY..superpathway.of.hexuronide.and.hexuronate.degradation	lung cancer	rs6065218	20	38862775	A	G	A	G	0.122387	-0.0166	0.148047	0.1717	0.0260522	0.015	2.63039e-06	0.2661	7738	171165	0.00284391	22.0633
GALACT.GLUCUROCAT.PWY..superpathway.of.hexuronide.and.hexuronate.degradation	lung cancer	rs7182175	15	98902733	A	T	A	T	-0.0838417	-0.0078	0.73131	0.7209	0.0183223	0.0093	4.74078e-06	0.4058	7738	171165	0.00269872	20.9338
GALACT.GLUCUROCAT.PWY..superpathway.of.hexuronide.and.hexuronate.degradation	lung cancer	rs79676117	20	50415961	A	C	A	C	-0.171166	-0.0067	0.0501703	0.0475	0.0373321	0.02	4.54057e-06	0.7366	7738	171165	0.00270934	21.0164
GALACT.GLUCUROCAT.PWY..superpathway.of.hexuronide.and.hexuronate.degradation	lung cancer	rs8079753	17	59552449	G	A	G	A	0.0964075	0.0135	0.24166	0.2199	0.0192844	0.0111	5.75559e-07	0.2231	7738	171165	0.00321944	24.986
GALACT.GLUCUROCAT.PWY..superpathway.of.hexuronide.and.hexuronate.degradation	lung cancer	rs920917	15	58688478	A	C	A	C	0.110506	0.0188	0.134139	0.1307	0.0239977	0.0176	4.12781e-06	0.2876	7738	171165	0.00273285	21.1992
GALACTUROCAT.PWY..D.galacturonate.degradation.I	lung cancer	rs12191883	6	124153278	T	C	T	C	0.0832945	-0.0081	0.476724	0.4608	0.0180977	0.0091	4.17484e-06	0.3729	7738	171165	0.00273005	21.1774
GALACTUROCAT.PWY..D.galacturonate.degradation.I	lung cancer	rs12415307	10	103076252	A	G	A	G	-0.0898982	0.0053	0.289443	0.273	0.0183857	0.0097	1.01056e-06	0.5826	7738	171165	0.00308016	23.9017
GALACTUROCAT.PWY..D.galacturonate.degradation.I	lung cancer	rs1716276	19	49744995	A	T	A	T	0.0929155	-0.0138	0.791532	0.7761	0.0200474	0.0105	3.57306e-06	0.1908	7738	171165	0.00276839	21.4757
GALACTUROCAT.PWY..D.galacturonate.degradation.I	lung cancer	rs1827616	5	18235176	T	C	T	C	0.07341	0.0095	0.507147	0.5327	0.0161052	0.0083	5.16048e-06	0.254	7738	171165	0.00267784	20.7714
GALACTUROCAT.PWY..D.galacturonate.degradation.I	lung cancer	rs2634527	8	59499389	T	C	T	C	-0.0750373	0.0074	0.498505	0.5102	0.0167956	0.0084	7.90697e-06	0.3786	7738	171165	0.00257286	19.955
GALACTUROCAT.PWY..D.galacturonate.degradation.I	lung cancer	rs4472353	6	96078826	T	C	T	C	0.0973552	0.0169	0.822923	0.849	0.0212612	0.0117	4.67175e-06	0.1471	7738	171165	0.00270233	20.9619
GALACTUROCAT.PWY..D.galacturonate.degradation.I	lung cancer	rs7182175	15	98902733	A	T	A	T	-0.0855231	-0.0078	0.73131	0.7209	0.0182795	0.0093	2.88809e-06	0.4058	7738	171165	0.00282087	21.884
GALACTUROCAT.PWY..D.galacturonate.degradation.I	lung cancer	rs7872938	9	73177503	G	A	G	A	-0.0725357	0.0075	0.551324	0.5779	0.0161592	0.0084	7.16242e-06	0.3667	7738	171165	0.0025972	20.1443
GALACTUROCAT.PWY..D.galacturonate.degradation.I	lung cancer	rs8080416	17	59552338	T	C	T	C	0.0876717	0.0098	0.255869	0.2305	0.0187876	0.0109	3.06408e-06	0.3688	7738	171165	0.00280625	21.7703
GLCMANNANAUT.PWY..superpathway.of.N.acetylglucosamine..N.acetylmannosamine.and.N.acetylneuraminate.degradation	lung cancer	rs11211643	2	1402588	A	G	A	G	0.0831748	-0.0085	0.51565	0.5226	0.0163098	0.0118	3.40244e-07	0.4726	7738	171165	0.00334966	26
GLCMANNANAUT.PWY..superpathway.of.N.acetylglucosamine..N.acetylmannosamine.and.N.acetylneuraminate.degradation	lung cancer	rs13193692	6	126079932	G	T	G	T	0.085911	0.0057	0.230994	0.2456	0.0193355	0.0098	8.86441e-06	0.5627	7738	171165	0.00254479	19.7367
GLCMANNANAUT.PWY..superpathway.of.N.acetylglucosamine..N.acetylmannosamine.and.N.acetylneuraminate.degradation	lung cancer	rs2467707	8	25541866	T	C	T	C	0.121636	0.0125	0.890023	0.9026	0.0256176	0.0139	2.05305e-06	0.3687	7738	171165	0.00290506	22.539
GLCMANNANAUT.PWY..superpathway.of.N.acetylglucosamine..N.acetylmannosamine.and.N.acetylneuraminate.degradation	lung cancer	rs2634527	8	59499389	T	C	T	C	-0.0756236	0.0074	0.498505	0.5102	0.0167962	0.0084	6.71815e-06	0.3786	7738	171165	0.00261293	20.2666
GLCMANNANAUT.PWY..superpathway.of.N.acetylglucosamine..N.acetylmannosamine.and.N.acetylneuraminate.degradation	lung cancer	rs5756419	22	37346295	T	A	T	A	0.0829004	0.0099	0.293243	0.3057	0.0178465	0.0099	3.3979e-06	0.3154	7738	171165	0.0027808	21.5722
GLCMANNANAUT.PWY..superpathway.of.N.acetylglucosamine..N.acetylmannosamine.and.N.acetylneuraminate.degradation	lung cancer	rs74949229	10	9526946	G	A	G	A	-0.144988	-0.018	0.0938701	0.1014	0.0283792	0.0143	3.23966e-07	0.2068	7738	171165	0.00336181	26.0947
GLCMANNANAUT.PWY..superpathway.of.N.acetylglucosamine..N.acetylmannosamine.and.N.acetylneuraminate.degradation	lung cancer	rs75967282	17	59520438	G	C	G	C	-0.18223	-0.0025	0.0513866	0.0514	0.0378294	0.0199	1.4562e-06	0.9016	7738	171165	0.00298987	23.199
GLCMANNANAUT.PWY..superpathway.of.N.acetylglucosamine..N.acetylmannosamine.and.N.acetylneuraminate.degradation	lung cancer	rs9445542	6	66122057	C	T	C	T	-0.116241	0.0385	0.126577	0.1211	0.0244585	0.013	2.00817e-06	0.003151	7738	171165	0.00291048	22.5812
GLUCARDEG.PWY..D.glucarate.degradation.I	lung cancer	rs2236141	22	29137870	C	T	C	T	0.19862	-0.0191	0.125015	0.1312	0.0422383	0.012	2.57164e-06	0.1102	7738	171165	0.00284948	22.1065
GLUCARDEG.PWY..D.glucarate.degradation.I	lung cancer	rs4557268	4	39013264	A	T	A	T	-0.153813	-0.0076	0.763887	0.7633	0.0345757	0.0114	8.64311e-06	0.5067	7738	171165	0.00255097	19.7848
GLUCARDEG.PWY..D.glucarate.degradation.I	lung cancer	rs79950843	11	33332456	C	G	C	G	0.282755	-0.0566	0.0652969	0.0689	0.0614621	0.0247	4.21531e-06	0.02177	7738	171165	0.00272766	21.1589
GLUCONEO.PWY..gluconeogenesis.I	lung cancer	rs10866460	4	59288104	C	T	C	T	-0.0846938	0.0229	0.393209	0.3351	0.0168551	0.0088	5.03895e-07	0.009324	7738	171165	0.00325235	25.2423
GLUCONEO.PWY..gluconeogenesis.I	lung cancer	rs117665320	19	35175877	G	A	G	A	-0.19331	0.0338	0.0631703	0.0713	0.0361138	0.0188	8.66024e-08	0.07148	7738	171165	0.00368917	28.6451
GLUCONEO.PWY..gluconeogenesis.I	lung cancer	rs75506401	3	71038802	T	C	T	C	-0.150857	-0.0048	0.0687763	0.0524	0.0326449	0.0189	3.81601e-06	0.8004	7738	171165	0.00275217	21.3495
GLUCONEO.PWY..gluconeogenesis.I	lung cancer	rs77004407	14	32115228	C	A	C	A	0.1793	-0.0306	0.0531697	0.04	0.036777	0.0259	1.08633e-06	0.2376	7738	171165	0.0030623	23.7627
GLUCOSE1PMETAB.PWY..glucose.and.glucose.1.phosphate.degradation	lung cancer	rs13403023	2	105798717	G	C	G	C	-0.130473	-0.0076	0.222549	0.2579	0.0274844	0.0094	2.06281e-06	0.4185	7738	171165	0.00290387	22.5298
GLUCOSE1PMETAB.PWY..glucose.and.glucose.1.phosphate.degradation	lung cancer	rs17097518	12	47434141	A	G	A	G	0.193953	0.0111	0.0766726	0.0835	0.0436641	0.0161	8.91579e-06	0.4901	7738	171165	0.00254337	19.7257
GLUCOSE1PMETAB.PWY..glucose.and.glucose.1.phosphate.degradation	lung cancer	rs1757700	20	62140179	C	T	C	T	-0.179031	-0.0215	0.878737	0.8493	0.0399594	0.0156	7.4535e-06	0.1674	7738	171165	0.00258741	20.0681
GLUCOSE1PMETAB.PWY..glucose.and.glucose.1.phosphate.degradation	lung cancer	rs2449502	8	98799918	G	T	G	T	0.153883	-0.0099	0.14791	0.1281	0.0333731	0.0132	4.00765e-06	0.456	7738	171165	0.00274011	21.2557
GLUCOSE1PMETAB.PWY..glucose.and.glucose.1.phosphate.degradation	lung cancer	rs2723521	7	17813651	T	C	T	C	0.115642	0.0008	0.630932	0.6359	0.0239472	0.0086	1.37196e-06	0.9278	7738	171165	0.0030046	23.3136
GLUCOSE1PMETAB.PWY..glucose.and.glucose.1.phosphate.degradation	lung cancer	rs4747915	10	11518095	T	A	T	A	0.111955	0.0229	0.330399	0.3435	0.0247343	0.0089	6.00219e-06	0.01035	7738	171165	0.00264065	20.4821
GLUCOSE1PMETAB.PWY..glucose.and.glucose.1.phosphate.degradation	lung cancer	rs72700025	9	24049517	G	A	G	A	0.172204	0.0122	0.106642	0.0931	0.0370412	0.0142	3.3358e-06	0.3915	7738	171165	0.00278533	21.6075
GLUCOSE1PMETAB.PWY..glucose.and.glucose.1.phosphate.degradation	lung cancer	rs76562182	13	109232185	G	A	G	A	-0.203736	0.0253	0.0693061	0.0617	0.0451874	0.017	6.52289e-06	0.1367	7738	171165	0.00262019	20.323
GLYCOCAT.PWY..glycogen.degradation.I..bacterial.	lung cancer	rs10170790	2	5515545	C	T	C	T	-0.0855325	0.0093	0.552267	0.5672	0.019134	0.009	7.81538e-06	0.305	7738	171165	0.00257574	19.9774
GLYCOCAT.PWY..glycogen.degradation.I..bacterial.	lung cancer	rs115001375	1	83018726	T	C	T	C	-0.175844	0.0008	0.0755566	0.0734	0.0352956	0.016	6.29158e-07	0.9577	7738	171165	0.00319738	24.8143
GLYCOCAT.PWY..glycogen.degradation.I..bacterial.	lung cancer	rs1576166	13	110188241	C	T	C	T	0.0903842	0.0028	0.560505	0.5505	0.0201903	0.009	7.58316e-06	0.7587	7738	171165	0.00258314	20.0349
GLYCOCAT.PWY..glycogen.degradation.I..bacterial.	lung cancer	rs2056101	2	11209820	C	T	C	T	0.0909124	-0.0238	0.535799	0.5694	0.0188903	0.012	1.48953e-06	0.0477	7738	171165	0.0029843	23.1556
GLYCOCAT.PWY..glycogen.degradation.I..bacterial.	lung cancer	rs35098678	21	47490232	T	G	T	G	-0.116245	0.0146	0.170274	0.1792	0.0261238	0.0128	8.59627e-06	0.2533	7738	171165	0.00255233	19.7954
GLYCOCAT.PWY..glycogen.degradation.I..bacterial.	lung cancer	rs35296932	3	41049101	A	G	A	G	-0.102628	-0.0146	0.242946	0.2408	0.0223393	0.01	4.3468e-06	0.1452	7738	171165	0.00272008	21.0999
GLYCOCAT.PWY..glycogen.degradation.I..bacterial.	lung cancer	rs35902953	15	100673069	T	C	T	C	-0.110677	0.02	0.176468	0.1678	0.0246929	0.0111	7.38924e-06	0.07176	7738	171165	0.0025895	20.0844
GLYCOCAT.PWY..glycogen.degradation.I..bacterial.	lung cancer	rs41474647	12	125549956	C	T	C	T	0.127405	0.0155	0.136106	0.1411	0.0271228	0.0123	2.63585e-06	0.2096	7738	171165	0.0028434	22.0593
GLYCOCAT.PWY..glycogen.degradation.I..bacterial.	lung cancer	rs59657730	6	46422725	A	G	A	G	0.110105	-0.0012	0.559955	0.5248	0.0199672	0.0083	3.50155e-08	0.8826	7738	171165	0.00391424	30.3996
GLYCOCAT.PWY..glycogen.degradation.I..bacterial.	lung cancer	rs738153	22	27525638	A	T	A	T	0.187256	0.0451	0.0581388	0.053	0.0422665	0.0225	9.40763e-06	0.04519	7738	171165	0.00253017	19.6231
GLYCOCAT.PWY..glycogen.degradation.I..bacterial.	lung cancer	rs978052	19	31508146	A	T	A	T	0.14247	0.0237	0.104279	0.0892	0.0316872	0.0146	6.91958e-06	0.103	7738	171165	0.00260566	20.21
GLYCOGENSYNTH.PWY..glycogen.biosynthesis.I..from.ADP.D.Glucose.	lung cancer	rs10460443	2	241089267	G	A	G	A	0.10428	0.0023	0.789414	0.7812	0.0224112	0.0118	3.27069e-06	0.8459	7738	171165	0.00279016	21.6451
GLYCOGENSYNTH.PWY..glycogen.biosynthesis.I..from.ADP.D.Glucose.	lung cancer	rs10514997	17	50299021	C	T	C	T	-0.15594	-0.019	0.0567666	0.0552	0.0350463	0.0173	8.60518e-06	0.2724	7738	171165	0.00255207	19.7933
GLYCOGENSYNTH.PWY..glycogen.biosynthesis.I..from.ADP.D.Glucose.	lung cancer	rs115668747	3	154907433	T	G	T	G	-0.169625	0.0167	0.0571408	0.0426	0.037591	0.0221	6.41062e-06	0.4481	7738	171165	0.00262447	20.3563
GLYCOGENSYNTH.PWY..glycogen.biosynthesis.I..from.ADP.D.Glucose.	lung cancer	rs17746902	8	22491980	G	T	G	T	-0.0880821	-0.01	0.660202	0.6578	0.0172082	0.0089	3.07815e-07	0.2617	7738	171165	0.00337449	26.1934
GLYCOGENSYNTH.PWY..glycogen.biosynthesis.I..from.ADP.D.Glucose.	lung cancer	rs2064592	6	56474519	G	T	G	T	-0.0742577	-0.0067	0.632553	0.6451	0.0166735	0.0089	8.44306e-06	0.4464	7738	171165	0.00255675	19.8297
GLYCOGENSYNTH.PWY..glycogen.biosynthesis.I..from.ADP.D.Glucose.	lung cancer	rs2452966	6	92737578	C	T	C	T	0.078063	0.0015	0.66551	0.6192	0.0172351	0.0086	5.9182e-06	0.8662	7738	171165	0.00264414	20.5093
GLYCOGENSYNTH.PWY..glycogen.biosynthesis.I..from.ADP.D.Glucose.	lung cancer	rs2698174	18	68746110	G	A	G	A	0.162424	-0.0274	0.945871	0.9288	0.0362775	0.0163	7.56049e-06	0.0919	7738	171165	0.00258389	20.0407
GLYCOGENSYNTH.PWY..glycogen.biosynthesis.I..from.ADP.D.Glucose.	lung cancer	rs297276	4	27647164	G	T	G	T	0.0740137	0.0083	0.364924	0.3859	0.0167416	0.0087	9.8272e-06	0.3393	7738	171165	0.00251945	19.5397
GLYCOGENSYNTH.PWY..glycogen.biosynthesis.I..from.ADP.D.Glucose.	lung cancer	rs4530151	16	77972468	T	C	T	C	-0.0775274	-0.0013	0.558291	0.5698	0.0171934	0.0102	6.50924e-06	0.8996	7738	171165	0.00262071	20.3271
GLYCOGENSYNTH.PWY..glycogen.biosynthesis.I..from.ADP.D.Glucose.	lung cancer	rs56963659	9	136348194	C	T	C	T	0.123668	-0.0157	0.0944416	0.0992	0.0279319	0.017	9.53345e-06	0.3563	7738	171165	0.00252689	19.5975
GLYCOGENSYNTH.PWY..glycogen.biosynthesis.I..from.ADP.D.Glucose.	lung cancer	rs61295363	1	90382950	T	A	T	A	0.156802	0.0028	0.0652665	0.0606	0.0329529	0.0188	1.95173e-06	0.8809	7738	171165	0.00291755	22.6362
GLYCOGENSYNTH.PWY..glycogen.biosynthesis.I..from.ADP.D.Glucose.	lung cancer	rs7206354	16	54730864	A	C	A	C	0.0784659	0.0024	0.343727	0.3578	0.0174082	0.0088	6.56236e-06	0.7823	7738	171165	0.00261871	20.3115
GLYCOL.GLYOXDEG.PWY..superpathway.of.glycol.metabolism.and.degradation	lung cancer	rs10166293	2	52005010	G	A	G	A	0.130987	0.0036	0.451165	0.4961	0.02854	0.0083	4.44109e-06	0.666	7738	171165	0.00271481	21.0589
GLYCOL.GLYOXDEG.PWY..superpathway.of.glycol.metabolism.and.degradation	lung cancer	rs2327909	6	15744768	T	C	T	C	-0.140188	0.0058	0.308441	0.3038	0.0305659	0.0093	4.50931e-06	0.531	7738	171165	0.00271106	21.0298
GLYCOL.GLYOXDEG.PWY..superpathway.of.glycol.metabolism.and.degradation	lung cancer	rs2514587	8	119599692	G	A	G	A	0.133181	-0.0054	0.629148	0.6346	0.0298082	0.0088	7.89787e-06	0.5418	7738	171165	0.00257315	19.9573
GLYCOL.GLYOXDEG.PWY..superpathway.of.glycol.metabolism.and.degradation	lung cancer	rs3781339	10	105428152	C	T	C	T	0.166232	-0.0005	0.187134	0.1994	0.0362705	0.0105	4.5811e-06	0.9627	7738	171165	0.00270717	20.9995
GLYCOL.GLYOXDEG.PWY..superpathway.of.glycol.metabolism.and.degradation	lung cancer	rs4332610	12	71280849	G	A	G	A	-0.124159	0.0096	0.514629	0.5495	0.027764	0.0083	7.75104e-06	0.2489	7738	171165	0.00257776	19.9931
GLYCOL.GLYOXDEG.PWY..superpathway.of.glycol.metabolism.and.degradation	lung cancer	rs61802172	1	86548669	G	A	G	A	0.18177	-0.0062	0.149788	0.1434	0.0400524	0.0115	5.67061e-06	0.5916	7738	171165	0.00265463	20.5909
GLYCOL.GLYOXDEG.PWY..superpathway.of.glycol.metabolism.and.degradation	lung cancer	rs61861701	10	112365004	A	G	A	G	0.159157	0.0012	0.257808	0.2119	0.0335114	0.011	2.04089e-06	0.9135	7738	171165	0.00290652	22.5504
GLYCOL.GLYOXDEG.PWY..superpathway.of.glycol.metabolism.and.degradation	lung cancer	rs72822615	5	167742383	C	T	C	T	0.183866	-0.0184	0.172729	0.157	0.0372448	0.0112	7.94548e-07	0.1007	7738	171165	0.00313962	24.3646
GLYCOL.GLYOXDEG.PWY..superpathway.of.glycol.metabolism.and.degradation	lung cancer	rs72943027	2	105870734	T	G	T	G	0.189798	0.0019	0.134399	0.152	0.0429028	0.0131	9.69349e-06	0.8848	7738	171165	0.00252282	19.5659
GLYCOL.GLYOXDEG.PWY..superpathway.of.glycol.metabolism.and.degradation	lung cancer	rs73024197	19	30163014	C	A	C	A	-0.210026	0.0027	0.116768	0.113	0.0444604	0.0136	2.31377e-06	0.8423	7738	171165	0.00287554	22.3094
GLYCOL.GLYOXDEG.PWY..superpathway.of.glycol.metabolism.and.degradation	lung cancer	rs7776094	6	83611916	C	A	C	A	-0.242195	0.016	0.0742795	0.0717	0.0536335	0.016	6.30957e-06	0.3182	7738	171165	0.00262837	20.3866
GOLPDLCAT.PWY..superpathway.of.glycerol.degradation.to.1.3.propanediol	lung cancer	rs10814610	9	3781877	C	T	C	T	-0.164834	-0.034	0.151425	0.18	0.033329	0.0126	7.5891e-07	0.006841	7738	171165	0.00315101	24.4533
GOLPDLCAT.PWY..superpathway.of.glycerol.degradation.to.1.3.propanediol	lung cancer	rs12698863	7	69634238	T	A	T	A	-0.136533	-0.0109	0.154424	0.1473	0.0304116	0.0117	7.13888e-06	0.3531	7738	171165	0.00259799	20.1504
GOLPDLCAT.PWY..superpathway.of.glycerol.degradation.to.1.3.propanediol	lung cancer	rs13214578	6	43701873	T	C	T	C	0.136276	-0.0102	0.829373	0.8182	0.0292969	0.0108	3.29473e-06	0.345	7738	171165	0.00278839	21.6313
GOLPDLCAT.PWY..superpathway.of.glycerol.degradation.to.1.3.propanediol	lung cancer	rs16851440	3	105404031	T	C	T	C	-0.0995905	0.0117	0.562248	0.5656	0.0222116	0.0084	7.3355e-06	0.1633	7738	171165	0.00259132	20.0985
GOLPDLCAT.PWY..superpathway.of.glycerol.degradation.to.1.3.propanediol	lung cancer	rs34039849	5	129576960	G	A	G	A	0.169988	0.0041	0.0923128	0.0803	0.0383437	0.0171	9.28154e-06	0.8126	7738	171165	0.00253348	19.6488
GOLPDLCAT.PWY..superpathway.of.glycerol.degradation.to.1.3.propanediol	lung cancer	rs4024642	3	23911262	A	C	A	C	0.111836	0.004	0.720903	0.7681	0.0247258	0.0097	6.09537e-06	0.6823	7738	171165	0.00263686	20.4527
GOLPDLCAT.PWY..superpathway.of.glycerol.degradation.to.1.3.propanediol	lung cancer	rs4302037	16	25486225	C	T	C	T	0.105	0.0017	0.537511	0.5302	0.02272	0.0086	3.81013e-06	0.8443	7738	171165	0.00275256	21.3525
GOLPDLCAT.PWY..superpathway.of.glycerol.degradation.to.1.3.propanediol	lung cancer	rs57224868	18	11878787	G	A	G	A	0.120247	0.0148	0.780381	0.7611	0.0270269	0.0114	8.62085e-06	0.1941	7738	171165	0.00255163	19.7899
GOLPDLCAT.PWY..superpathway.of.glycerol.degradation.to.1.3.propanediol	lung cancer	rs5998901	22	33777259	T	C	T	C	0.160175	-0.0141	0.136341	0.1277	0.0325027	0.0126	8.30539e-07	0.2636	7738	171165	0.00312868	24.2794
GOLPDLCAT.PWY..superpathway.of.glycerol.degradation.to.1.3.propanediol	lung cancer	rs61861334	10	105967175	T	C	T	C	-0.147413	-0.0179	0.16831	0.153	0.0316697	0.0122	3.24452e-06	0.1416	7738	171165	0.00279216	21.6606
GOLPDLCAT.PWY..superpathway.of.glycerol.degradation.to.1.3.propanediol	lung cancer	rs7302060	12	56829092	T	C	T	C	-0.0995836	-0.0144	0.387103	0.416	0.0223424	0.0084	8.3052e-06	0.08642	7738	171165	0.00256079	19.8611
GOLPDLCAT.PWY..superpathway.of.glycerol.degradation.to.1.3.propanediol	lung cancer	rs9939420	16	12099967	A	G	A	G	-0.181884	-0.0108	0.0825379	0.0857	0.0405889	0.0154	7.42523e-06	0.4852	7738	171165	0.00258833	20.0753
GOLPDLCAT.PWY..superpathway.of.glycerol.degradation.to.1.3.propanediol	lung cancer	rs9957998	18	5294186	A	G	A	G	0.102662	-0.014	0.444744	0.457	0.0221672	0.0084	3.63421e-06	0.09618	7738	171165	0.00276418	21.443
HEMESYN2.PWY..heme.biosynthesis.II..anaerobic.	lung cancer	rs10423929	19	49336563	C	T	C	T	-0.0942771	-0.0127	0.241406	0.2318	0.0208513	0.0099	6.14342e-06	0.1972	7738	171165	0.00263495	20.4378
HEMESYN2.PWY..heme.biosynthesis.II..anaerobic.	lung cancer	rs10520466	4	182072085	T	C	T	C	0.135971	-0.0053	0.077256	0.0842	0.0307593	0.015	9.84782e-06	0.7239	7738	171165	0.00251893	19.5356
HEMESYN2.PWY..heme.biosynthesis.II..anaerobic.	lung cancer	rs11916439	3	116990217	C	T	C	T	0.0790409	-0.0077	0.30394	0.2939	0.0176888	0.0091	7.87989e-06	0.3948	7738	171165	0.00257371	19.9616
HEMESYN2.PWY..heme.biosynthesis.II..anaerobic.	lung cancer	rs1596848	11	25038279	G	A	G	A	-0.0782205	-0.0126	0.455036	0.4675	0.0164145	0.0084	1.88543e-06	0.1346	7738	171165	0.00292607	22.7025
HEMESYN2.PWY..heme.biosynthesis.II..anaerobic.	lung cancer	rs1679174	3	138179843	T	C	T	C	-0.0908743	0.0145	0.802993	0.7942	0.0205552	0.0103	9.82472e-06	0.1586	7738	171165	0.0025195	19.5401
HEMESYN2.PWY..heme.biosynthesis.II..anaerobic.	lung cancer	rs169651	5	73405859	G	A	G	A	-0.0767839	-0.0053	0.438577	0.4379	0.0165063	0.0084	3.29049e-06	0.5286	7738	171165	0.00278868	21.6336
HEMESYN2.PWY..heme.biosynthesis.II..anaerobic.	lung cancer	rs2096694	21	35371782	C	T	C	T	0.0831726	-0.0008	0.297591	0.3134	0.0178355	0.0089	3.11143e-06	0.9301	7738	171165	0.00280248	21.7409
HEMESYN2.PWY..heme.biosynthesis.II..anaerobic.	lung cancer	rs211508	5	73687858	C	G	C	G	-0.0911261	-0.0073	0.228632	0.2429	0.0195983	0.0098	3.32437e-06	0.4554	7738	171165	0.00278617	21.6141
HEMESYN2.PWY..heme.biosynthesis.II..anaerobic.	lung cancer	rs4810354	20	40986511	G	A	G	A	-0.08765	0.0025	0.727368	0.7412	0.0189889	0.0103	3.91462e-06	0.8053	7738	171165	0.00274588	21.3006
HEMESYN2.PWY..heme.biosynthesis.II..anaerobic.	lung cancer	rs61775945	1	63105389	C	T	C	T	0.153936	-0.024	0.070895	0.0828	0.0330242	0.0164	3.14217e-06	0.1443	7738	171165	0.00280007	21.7222
HEMESYN2.PWY..heme.biosynthesis.II..anaerobic.	lung cancer	rs62104460	2	2881088	C	T	C	T	0.132019	-0.0311	0.100914	0.1268	0.0280991	0.013	2.62301e-06	0.01691	7738	171165	0.00284461	22.0687
HEMESYN2.PWY..heme.biosynthesis.II..anaerobic.	lung cancer	rs713716	22	46871094	G	A	G	A	-0.0864109	0.0035	0.251488	0.2563	0.0187812	0.0097	4.20591e-06	0.7138	7738	171165	0.00272819	21.163
HEMESYN2.PWY..heme.biosynthesis.II..anaerobic.	lung cancer	rs9865200	3	4595660	C	G	C	G	0.092737	0.0152	0.805664	0.7946	0.0209477	0.0104	9.55147e-06	0.1436	7738	171165	0.00252642	19.5939
HEXITOLDEGSUPER.PWY..superpathway.of.hexitol.degradation..bacteria.	lung cancer	rs1479994	3	22121445	G	C	G	C	0.0819165	0.0015	0.296866	0.3052	0.018018	0.0091	5.45808e-06	0.8718	7738	171165	0.00266405	20.6641
HEXITOLDEGSUPER.PWY..superpathway.of.hexitol.degradation..bacteria.	lung cancer	rs2208125	20	14523969	A	G	A	G	0.0774429	-0.0147	0.375845	0.3695	0.0168241	0.0086	4.16246e-06	0.08617	7738	171165	0.00273076	21.183
HEXITOLDEGSUPER.PWY..superpathway.of.hexitol.degradation..bacteria.	lung cancer	rs4400672	1	202675394	T	C	T	C	-0.0818249	0.0221	0.321899	0.351	0.0179244	0.0124	4.99505e-06	0.07425	7738	171165	0.00268587	20.8338
HEXITOLDEGSUPER.PWY..superpathway.of.hexitol.degradation..bacteria.	lung cancer	rs55920379	1	182087085	A	G	A	G	-0.165347	0.002	0.0677707	0.0793	0.0350184	0.0187	2.33873e-06	0.9153	7738	171165	0.00287291	22.2889
HEXITOLDEGSUPER.PWY..superpathway.of.hexitol.degradation..bacteria.	lung cancer	rs73099859	3	77476968	A	G	A	G	-0.158737	0.0256	0.0727707	0.0501	0.0331685	0.0203	1.70326e-06	0.2064	7738	171165	0.00295116	22.8977
HEXITOLDEGSUPER.PWY..superpathway.of.hexitol.degradation..bacteria.	lung cancer	rs76367474	3	5061871	T	A	T	A	0.172732	-0.0018	0.0605027	0.0532	0.0382502	0.0221	6.30681e-06	0.9331	7738	171165	0.00262849	20.3876
HEXITOLDEGSUPER.PWY..superpathway.of.hexitol.degradation..bacteria.	lung cancer	rs79035992	13	76403224	G	A	G	A	0.162906	-0.0474	0.0562931	0.0482	0.0354128	0.0188	4.22105e-06	0.0117	7738	171165	0.00272734	21.1564
HISDEG.PWY..L.histidine.degradation.I	lung cancer	rs11948304	5	14111048	G	A	G	A	0.0846347	-0.0022	0.27158	0.2766	0.0182383	0.0092	3.47584e-06	0.8084	7738	171165	0.00277519	21.5286
HISDEG.PWY..L.histidine.degradation.I	lung cancer	rs12137024	1	95409858	G	A	G	A	0.118929	0.0215	0.169299	0.1851	0.0215732	0.0105	3.53134e-08	0.04105	7738	171165	0.00391215	30.3832
HISDEG.PWY..L.histidine.degradation.I	lung cancer	rs13010502	2	3524216	A	T	A	T	-0.139759	-0.0075	0.927338	0.9266	0.0315398	0.0173	9.37109e-06	0.6668	7738	171165	0.00253112	19.6304
HISDEG.PWY..L.histidine.degradation.I	lung cancer	rs144371117	14	80077900	G	A	G	A	-0.165831	-0.0096	0.0616052	0.0544	0.0374651	0.0218	9.58738e-06	0.6595	7738	171165	0.00252552	19.5869
HISDEG.PWY..L.histidine.degradation.I	lung cancer	rs1501270	4	105011169	C	A	C	A	0.0905245	0.0025	0.253443	0.245	0.0187611	0.0098	1.3992e-06	0.8	7738	171165	0.00299973	23.2757
HISDEG.PWY..L.histidine.degradation.I	lung cancer	rs2175835	8	29275779	T	C	T	C	-0.145776	-0.0252	0.0867975	0.062	0.0317273	0.0184	4.33471e-06	0.1698	7738	171165	0.00272078	21.1054
HISDEG.PWY..L.histidine.degradation.I	lung cancer	rs3095927	19	6810484	G	C	G	C	0.158716	0.0308	0.105458	0.0768	0.032277	0.0217	8.77506e-07	0.1563	7738	171165	0.0031151	24.1737
HISDEG.PWY..L.histidine.degradation.I	lung cancer	rs6783574	3	30775466	T	G	T	G	0.0782697	-0.0174	0.389026	0.3885	0.0166922	0.0085	2.74536e-06	0.04001	7738	171165	0.00283334	21.981
HISDEG.PWY..L.histidine.degradation.I	lung cancer	rs76864278	8	14672692	T	G	T	G	-0.0838791	0.0211	0.271007	0.2845	0.0185589	0.0096	6.19498e-06	0.02783	7738	171165	0.00263287	20.4216
HISDEG.PWY..L.histidine.degradation.I	lung cancer	rs77982223	9	133536170	C	G	C	G	0.120951	0.0169	0.105957	0.0958	0.0266922	0.0149	5.86192e-06	0.2566	7738	171165	0.00264649	20.5276
HISTSYN.PWY..L.histidine.biosynthesis	lung cancer	rs10005886	4	155007625	T	G	T	G	0.13034	0.014	0.0920829	0.099	0.0284145	0.0141	4.4948e-06	0.3226	7738	171165	0.00271186	21.036
HISTSYN.PWY..L.histidine.biosynthesis	lung cancer	rs10143187	14	104781066	C	T	C	T	0.0939712	0.0238	0.231992	0.2284	0.0209327	0.0116	7.14858e-06	0.03932	7738	171165	0.00259765	20.1478
HISTSYN.PWY..L.histidine.biosynthesis	lung cancer	rs10772275	12	10563592	T	C	T	C	-0.0758565	0.0082	0.454918	0.4507	0.016285	0.0083	3.19191e-06	0.3202	7738	171165	0.00279618	21.6919
HISTSYN.PWY..L.histidine.biosynthesis	lung cancer	rs11085939	19	15127442	C	T	C	T	-0.0794314	-0.0218	0.316945	0.2852	0.0174439	0.0097	5.27509e-06	0.02474	7738	171165	0.00267243	20.7293
HISTSYN.PWY..L.histidine.biosynthesis	lung cancer	rs12098656	10	53364281	T	C	T	C	-0.170832	0.0207	0.0596567	0.0569	0.036039	0.0196	2.13501e-06	0.2915	7738	171165	0.00289538	22.4637
HISTSYN.PWY..L.histidine.biosynthesis	lung cancer	rs12153246	5	90421498	T	C	T	C	0.0875854	-0.0185	0.766015	0.746	0.0196896	0.0103	8.65546e-06	0.07275	7738	171165	0.00255066	19.7823
HISTSYN.PWY..L.histidine.biosynthesis	lung cancer	rs6883971	5	171336723	G	A	G	A	-0.0732918	-0.0044	0.500646	0.4734	0.0161665	0.0089	5.79963e-06	0.6205	7738	171165	0.0026491	20.5479
HISTSYN.PWY..L.histidine.biosynthesis	lung cancer	rs7145596	14	29213100	C	T	C	T	-0.138166	0.0128	0.0823276	0.0701	0.0293574	0.0163	2.52197e-06	0.4337	7738	171165	0.00285428	22.1439
HISTSYN.PWY..L.histidine.biosynthesis	lung cancer	rs72690382	14	24331342	T	G	T	G	-0.11284	-0.0211	0.11954	0.1376	0.0249271	0.0132	5.98798e-06	0.1107	7738	171165	0.00264122	20.4866
HISTSYN.PWY..L.histidine.biosynthesis	lung cancer	rs78778914	1	150449701	T	C	T	C	0.211625	0.0065	0.0527473	0.0573	0.0386425	0.0208	4.3388e-08	0.7555	7738	171165	0.00386096	29.9841
HOMOSER.METSYN.PWY..L.methionine.biosynthesis.I	lung cancer	rs10840754	12	17724075	T	A	T	A	0.139919	-0.001	0.080491	0.0799	0.0307321	0.0155	5.29176e-06	0.951	7738	171165	0.00267164	20.7232
HOMOSER.METSYN.PWY..L.methionine.biosynthesis.I	lung cancer	rs112102053	9	115974721	G	A	G	A	0.110645	-0.0098	0.131702	0.1484	0.0245293	0.0118	6.45996e-06	0.4049	7738	171165	0.00262255	20.3414
HOMOSER.METSYN.PWY..L.methionine.biosynthesis.I	lung cancer	rs1348931	3	63084630	G	T	G	T	-0.0747997	0.0142	0.368945	0.3872	0.0169278	0.0087	9.9275e-06	0.1023	7738	171165	0.00251696	19.5203
HOMOSER.METSYN.PWY..L.methionine.biosynthesis.I	lung cancer	rs17048278	1	218776958	A	G	A	G	-0.0802746	0.0099	0.34117	0.352	0.017234	0.0089	3.19396e-06	0.2663	7738	171165	0.00279601	21.6906
HOMOSER.METSYN.PWY..L.methionine.biosynthesis.I	lung cancer	rs4802635	19	50401320	A	G	A	G	0.0729186	-0.0103	0.5517	0.547	0.0163449	0.0091	8.14854e-06	0.2564	7738	171165	0.00256547	19.8976
HOMOSER.METSYN.PWY..L.methionine.biosynthesis.I	lung cancer	rs4959131	6	1409959	C	T	C	T	0.113823	0.0084	0.144531	0.1568	0.0257369	0.0166	9.75394e-06	0.6104	7738	171165	0.00252129	19.554
HOMOSER.METSYN.PWY..L.methionine.biosynthesis.I	lung cancer	rs61945524	13	34300469	C	T	C	T	-0.0888739	-0.0009	0.299793	0.3126	0.0182976	0.0096	1.19091e-06	0.9239	7738	171165	0.00303955	23.5857
HOMOSER.METSYN.PWY..L.methionine.biosynthesis.I	lung cancer	rs61994705	15	25080892	C	G	C	G	-0.0848608	0.0123	0.39267	0.3928	0.0168171	0.0085	4.50921e-07	0.1484	7738	171165	0.00327987	25.4566
HOMOSER.METSYN.PWY..L.methionine.biosynthesis.I	lung cancer	rs6913228	6	135504050	A	C	A	C	0.0811434	-0.0038	0.321372	0.3587	0.0178159	0.0089	5.25001e-06	0.6688	7738	171165	0.00267362	20.7386
HSERMETANA.PWY..L.methionine.biosynthesis.III	lung cancer	rs10402683	19	49437365	G	C	G	C	0.119826	0.0052	0.142733	0.1464	0.0263689	0.0139	5.51455e-06	0.7086	7738	171165	0.00266153	20.6446
HSERMETANA.PWY..L.methionine.biosynthesis.III	lung cancer	rs10447306	5	177738165	C	G	C	G	0.13798	0.0312	0.0731812	0.0594	0.0310637	0.0179	8.91928e-06	0.08125	7738	171165	0.00254326	19.7248
HSERMETANA.PWY..L.methionine.biosynthesis.III	lung cancer	rs1073201	2	11223628	A	G	A	G	-0.0756411	0.0014	0.485935	0.4957	0.0165006	0.0123	4.55848e-06	0.9118	7738	171165	0.00270838	21.0089
HSERMETANA.PWY..L.methionine.biosynthesis.III	lung cancer	rs10882802	10	98251214	A	G	A	G	0.116194	-0.0136	0.885574	0.8746	0.025124	0.0129	3.74887e-06	0.2904	7738	171165	0.00275653	21.3834
HSERMETANA.PWY..L.methionine.biosynthesis.III	lung cancer	rs112704675	12	21498926	C	T	C	T	0.137352	0.0247	0.0839629	0.0792	0.0293118	0.016	2.78747e-06	0.1224	7738	171165	0.0028296	21.9519
HSERMETANA.PWY..L.methionine.biosynthesis.III	lung cancer	rs113884393	7	155082494	C	G	C	G	0.168368	-0.0478	0.0567687	0.0427	0.03564	0.0258	2.31116e-06	0.0642	7738	171165	0.00287584	22.3116
HSERMETANA.PWY..L.methionine.biosynthesis.III	lung cancer	rs117005086	9	7870283	C	G	C	G	-0.175176	0.0066	0.0714832	0.0672	0.0357139	0.0195	9.34415e-07	0.7361	7738	171165	0.00309954	24.0526
HSERMETANA.PWY..L.methionine.biosynthesis.III	lung cancer	rs12455185	18	61019692	C	T	C	T	0.0810826	0.0061	0.694565	0.6794	0.0175717	0.009	3.94239e-06	0.4986	7738	171165	0.00274414	21.2871
HSERMETANA.PWY..L.methionine.biosynthesis.III	lung cancer	rs157871	1	165391382	A	G	A	G	-0.112897	-0.0204	0.113871	0.1341	0.0251304	0.0123	7.04093e-06	0.09766	7738	171165	0.00260139	20.1769
HSERMETANA.PWY..L.methionine.biosynthesis.III	lung cancer	rs2007950	6	43049461	A	G	A	G	0.0741464	-0.0118	0.622835	0.6319	0.0165927	0.0086	7.87318e-06	0.1695	7738	171165	0.00257394	19.9634
HSERMETANA.PWY..L.methionine.biosynthesis.III	lung cancer	rs2304958	17	959515	A	G	A	G	-0.0800054	0.0037	0.665235	0.6952	0.0170991	0.009	2.8839e-06	0.6793	7738	171165	0.00282122	21.8867
HSERMETANA.PWY..L.methionine.biosynthesis.III	lung cancer	rs2869014	20	38118302	G	A	G	A	-0.120324	0.027	0.103713	0.1068	0.0262563	0.0137	4.59113e-06	0.04939	7738	171165	0.00270665	20.9955
HSERMETANA.PWY..L.methionine.biosynthesis.III	lung cancer	rs36107535	3	143845688	C	T	C	T	-0.0933045	0.0189	0.244568	0.2367	0.0186972	0.0101	6.02865e-07	0.06104	7738	171165	0.00320795	24.8966
HSERMETANA.PWY..L.methionine.biosynthesis.III	lung cancer	rs409480	21	37159147	C	G	C	G	-0.0795352	-0.0126	0.715188	0.7131	0.0177161	0.0093	7.14085e-06	0.175	7738	171165	0.00259791	20.1498
HSERMETANA.PWY..L.methionine.biosynthesis.III	lung cancer	rs537576	16	5461604	C	T	C	T	-0.0870158	0.0133	0.228849	0.2243	0.0196839	0.0117	9.84011e-06	0.2577	7738	171165	0.00251913	19.5372
HSERMETANA.PWY..L.methionine.biosynthesis.III	lung cancer	rs735254	18	13377128	A	G	A	G	-0.0841755	0.0062	0.679164	0.672	0.0177961	0.0095	2.24507e-06	0.5129	7738	171165	0.00288296	22.3671
HSERMETANA.PWY..L.methionine.biosynthesis.III	lung cancer	rs76383640	19	50696248	G	A	G	A	0.159693	0.013	0.0801085	0.1001	0.0305452	0.0172	1.71281e-07	0.4503	7738	171165	0.00351986	27.3258
ILEUSYN.PWY..L.isoleucine.biosynthesis.I..from.threonine.	lung cancer	rs11007911	10	19264214	G	A	G	A	-0.137289	-0.0201	0.0796781	0.0725	0.0308286	0.0226	8.45551e-06	0.3744	7738	171165	0.00255637	19.8268
ILEUSYN.PWY..L.isoleucine.biosynthesis.I..from.threonine.	lung cancer	rs163056	18	24514714	T	C	T	C	0.0715464	-0.0124	0.518416	0.534	0.0159612	0.0083	7.37666e-06	0.1366	7738	171165	0.00258994	20.0878
ILEUSYN.PWY..L.isoleucine.biosynthesis.I..from.threonine.	lung cancer	rs2704240	8	97618681	T	G	T	G	-0.0726385	0.0061	0.503827	0.5222	0.0161263	0.0086	6.65748e-06	0.4775	7738	171165	0.00261516	20.2839
ILEUSYN.PWY..L.isoleucine.biosynthesis.I..from.threonine.	lung cancer	rs330943	8	9021026	G	A	G	A	0.0857583	0.019	0.313932	0.318	0.0174395	0.0091	8.76658e-07	0.03659	7738	171165	0.0031153	24.1753
ILEUSYN.PWY..L.isoleucine.biosynthesis.I..from.threonine.	lung cancer	rs5752622	22	28113103	A	G	A	G	-0.0906364	-0.0163	0.798232	0.8136	0.0201528	0.0109	6.87686e-06	0.1349	7738	171165	0.00260719	20.2219
ILEUSYN.PWY..L.isoleucine.biosynthesis.I..from.threonine.	lung cancer	rs9324123	15	25061795	A	G	A	G	0.083808	0.0139	0.74863	0.7726	0.0185794	0.0101	6.45803e-06	0.1704	7738	171165	0.00262264	20.3421
KDO.NAGLIPASYN.PWY..superpathway.of..Kdo.2.lipid.A.biosynthesis	lung cancer	rs113552917	17	45311777	T	A	T	A	-0.264877	-0.0032	0.0808556	0.0702	0.0599029	0.0172	9.78971e-06	0.8527	7738	171165	0.00252039	19.547
KDO.NAGLIPASYN.PWY..superpathway.of..Kdo.2.lipid.A.biosynthesis	lung cancer	rs12056629	8	17860863	T	C	T	C	0.220994	0.011	0.162447	0.1911	0.0437964	0.0106	4.51315e-07	0.3009	7738	171165	0.00327966	25.4549
KDO.NAGLIPASYN.PWY..superpathway.of..Kdo.2.lipid.A.biosynthesis	lung cancer	rs17153829	10	13780553	C	T	C	T	0.289462	-0.0303	0.0718029	0.078	0.0620549	0.0177	3.09193e-06	0.08725	7738	171165	0.00280403	21.753
KDO.NAGLIPASYN.PWY..superpathway.of..Kdo.2.lipid.A.biosynthesis	lung cancer	rs2206783	20	37200322	A	G	A	G	0.197497	-0.0107	0.80203	0.795	0.0409392	0.0104	1.40605e-06	0.3031	7738	171165	0.00299854	23.2664
KDO.NAGLIPASYN.PWY..superpathway.of..Kdo.2.lipid.A.biosynthesis	lung cancer	rs4924305	15	39159349	G	A	G	A	0.194748	-0.0164	0.596831	0.6483	0.0438377	0.0131	8.89263e-06	0.2126	7738	171165	0.00254399	19.7305
KDO.NAGLIPASYN.PWY..superpathway.of..Kdo.2.lipid.A.biosynthesis	lung cancer	rs68108910	18	3057753	T	C	T	C	-0.265311	0.0401	0.0856918	0.0718	0.056847	0.0197	3.05471e-06	0.0416	7738	171165	0.00280702	21.7763
KDO.NAGLIPASYN.PWY..superpathway.of..Kdo.2.lipid.A.biosynthesis	lung cancer	rs736348	6	36751245	G	A	G	A	-0.186202	-0.0041	0.187631	0.1981	0.0408798	0.0102	5.24179e-06	0.6837	7738	171165	0.00267399	20.7414
KETOGLUCONMET.PWY..ketogluconate.metabolism	lung cancer	rs145696452	3	100786460	T	C	T	C	0.164815	-0.0316	0.172966	0.1534	0.0363372	0.0165	5.74116e-06	0.05619	7738	171165	0.0026516	20.5673
KETOGLUCONMET.PWY..ketogluconate.metabolism	lung cancer	rs17814434	12	71083507	C	T	C	T	-0.287963	-0.0312	0.0561389	0.0447	0.06359	0.0243	5.94224e-06	0.1986	7738	171165	0.00264312	20.5014
KETOGLUCONMET.PWY..ketogluconate.metabolism	lung cancer	rs2624489	5	116730016	A	G	A	G	-0.240451	-0.0081	0.0771916	0.0959	0.0514641	0.014	2.97982e-06	0.5632	7738	171165	0.00281315	21.8239
KETOGLUCONMET.PWY..ketogluconate.metabolism	lung cancer	rs2895499	5	4540543	G	A	G	A	-0.266455	-0.0129	0.0744206	0.0724	0.0576131	0.0191	3.74792e-06	0.4978	7738	171165	0.00275663	21.3842
KETOGLUCONMET.PWY..ketogluconate.metabolism	lung cancer	rs2913384	5	158070705	G	A	G	A	-0.23026	0.02	0.922568	0.9202	0.0508342	0.0151	5.90867e-06	0.1844	7738	171165	0.00264452	20.5122
KETOGLUCONMET.PWY..ketogluconate.metabolism	lung cancer	rs3923652	7	155148917	A	C	A	C	-0.209856	0.0256	0.101974	0.1045	0.0444018	0.0152	2.28665e-06	0.092	7738	171165	0.00287847	22.3321
KETOGLUCONMET.PWY..ketogluconate.metabolism	lung cancer	rs4842206	9	137907690	A	G	A	G	0.165422	0.0205	0.17556	0.2064	0.0361546	0.0106	4.7527e-06	0.05177	7738	171165	0.0026981	20.9289
KETOGLUCONMET.PWY..ketogluconate.metabolism	lung cancer	rs557948	9	33230471	C	T	C	T	0.228551	-0.0011	0.117478	0.1581	0.0437442	0.0114	1.74434e-07	0.9243	7738	171165	0.00351534	27.2906
KETOGLUCONMET.PWY..ketogluconate.metabolism	lung cancer	rs7552841	1	55518752	C	T	C	T	-0.130382	0.0158	0.36844	0.3813	0.0277244	0.0099	2.56649e-06	0.1115	7738	171165	0.00284999	22.1105
LACTOSECAT.PWY..lactose.and.galactose.degradation.I	lung cancer	rs118184992	13	114968298	C	T	C	T	-0.164898	-0.0427	0.0658176	0.0407	0.0336218	0.0265	9.3672e-07	0.1074	7738	171165	0.00309893	24.0479
LACTOSECAT.PWY..lactose.and.galactose.degradation.I	lung cancer	rs17034687	3	3679852	C	G	C	G	0.142865	0.0199	0.095861	0.0826	0.0279571	0.0158	3.2187e-07	0.2081	7738	171165	0.00336338	26.1069
LACTOSECAT.PWY..lactose.and.galactose.degradation.I	lung cancer	rs4960590	7	155049928	A	G	A	G	0.17205	0.003	0.0570902	0.055	0.0358606	0.02	1.60457e-06	0.8813	7738	171165	0.00296589	23.0124
LACTOSECAT.PWY..lactose.and.galactose.degradation.I	lung cancer	rs55919213	6	1410267	C	T	C	T	0.113638	0.0053	0.151809	0.1584	0.0254525	0.0164	8.01826e-06	0.746	7738	171165	0.00256945	19.9285
LACTOSECAT.PWY..lactose.and.galactose.degradation.I	lung cancer	rs7147611	14	95024931	G	A	G	A	-0.0814631	-0.0009	0.656995	0.6226	0.0176494	0.0085	3.91931e-06	0.9198	7738	171165	0.00274561	21.2985
LACTOSECAT.PWY..lactose.and.galactose.degradation.I	lung cancer	rs76039193	8	74611453	A	G	A	G	0.0943389	-0.0119	0.205257	0.1812	0.0211883	0.0119	8.49141e-06	0.3159	7738	171165	0.00255534	19.8188
LACTOSECAT.PWY..lactose.and.galactose.degradation.I	lung cancer	rs80205307	19	50782169	C	T	C	T	0.136232	-0.032	0.0984987	0.0951	0.0294225	0.016	3.653e-06	0.04617	7738	171165	0.00276292	21.4332
LACTOSECAT.PWY..lactose.and.galactose.degradation.I	lung cancer	rs9982657	21	26572440	G	A	G	A	-0.185895	0.0012	0.051495	0.043	0.0376992	0.0225	8.18107e-07	0.9589	7738	171165	0.00313242	24.3085
METHGLYUT.PWY..superpathway.of.methylglyoxal.degradation	lung cancer	rs111549352	4	34652075	T	C	T	C	-0.362288	-0.029	0.0529533	0.0501	0.0759395	0.0199	1.83544e-06	0.1448	7738	171165	0.0029327	22.7541
METHGLYUT.PWY..superpathway.of.methylglyoxal.degradation	lung cancer	rs12601384	17	50199900	G	A	G	A	0.267527	-0.028	0.141719	0.1389	0.0500129	0.012	8.8367e-08	0.01952	7738	171165	0.00368417	28.6061
METHGLYUT.PWY..superpathway.of.methylglyoxal.degradation	lung cancer	rs174453	11	61645967	C	G	C	G	0.219293	0.003	0.173317	0.1853	0.0447067	0.0111	9.3362e-07	0.7902	7738	171165	0.00309975	24.0543
METHGLYUT.PWY..superpathway.of.methylglyoxal.degradation	lung cancer	rs56061025	1	240165382	A	G	A	G	0.202777	0.0017	0.171142	0.1837	0.0456109	0.0109	8.75669e-06	0.8759	7738	171165	0.00254779	19.76
METHGLYUT.PWY..superpathway.of.methylglyoxal.degradation	lung cancer	rs7193741	16	12851942	T	G	T	G	0.167159	0.0105	0.575354	0.6026	0.0374578	0.0093	8.09767e-06	0.2575	7738	171165	0.00256702	19.9096
METHGLYUT.PWY..superpathway.of.methylglyoxal.degradation	lung cancer	rs72727948	8	134963609	C	A	C	A	-0.340848	0.0113	0.0622588	0.0727	0.0732542	0.0159	3.2722e-06	0.4765	7738	171165	0.00279006	21.6443
METHGLYUT.PWY..superpathway.of.methylglyoxal.degradation	lung cancer	rs75084758	10	107987090	C	T	C	T	-0.31214	0.0611	0.0810094	0.0641	0.0701178	0.0306	8.52138e-06	0.04608	7738	171165	0.00255448	19.8121
METHGLYUT.PWY..superpathway.of.methylglyoxal.degradation	lung cancer	rs78219112	4	136984840	A	C	A	C	-0.236375	-0.004	0.140307	0.1518	0.0521504	0.0128	5.82693e-06	0.758	7738	171165	0.00264794	20.5388
METHGLYUT.PWY..superpathway.of.methylglyoxal.degradation	lung cancer	rs902061	12	129189556	T	C	T	C	0.147904	-0.0111	0.522882	0.5594	0.0332725	0.0084	8.78031e-06	0.1867	7738	171165	0.00254714	19.755
NAGLIPASYN.PWY..lipid.IVA.biosynthesis	lung cancer	rs10918287	1	165784152	G	A	G	A	-0.0781066	-0.0001	0.633281	0.6643	0.0173838	0.0089	7.02021e-06	0.9887	7738	171165	0.00260211	20.1824
NAGLIPASYN.PWY..lipid.IVA.biosynthesis	lung cancer	rs11790347	9	14449077	C	G	C	G	0.172086	0.0109	0.0511725	0.0474	0.0377768	0.0189	5.23034e-06	0.5638	7738	171165	0.00267454	20.7457
NAGLIPASYN.PWY..lipid.IVA.biosynthesis	lung cancer	rs11916439	3	116990217	C	T	C	T	0.0846475	-0.0077	0.304223	0.2939	0.0178187	0.0091	2.02913e-06	0.3948	7738	171165	0.00290792	22.5613
NAGLIPASYN.PWY..lipid.IVA.biosynthesis	lung cancer	rs12677665	8	29233822	A	G	A	G	0.0820111	0.0053	0.688302	0.6796	0.0177587	0.0088	3.87284e-06	0.5497	7738	171165	0.00274852	21.3212
NAGLIPASYN.PWY..lipid.IVA.biosynthesis	lung cancer	rs1321819	6	24403039	G	A	G	A	-0.0837878	-0.0058	0.282419	0.2864	0.0180916	0.0092	3.63362e-06	0.5261	7738	171165	0.00276425	21.4435
NAGLIPASYN.PWY..lipid.IVA.biosynthesis	lung cancer	rs17118750	11	115619704	T	C	T	C	0.126177	-0.0011	0.0945335	0.0907	0.0282402	0.0151	7.89569e-06	0.941	7738	171165	0.00257322	19.9578
NAGLIPASYN.PWY..lipid.IVA.biosynthesis	lung cancer	rs2096694	21	35371782	C	T	C	T	0.0874062	-0.0008	0.296603	0.3134	0.0180324	0.0089	1.2523e-06	0.9301	7738	171165	0.00302714	23.489
NAGLIPASYN.PWY..lipid.IVA.biosynthesis	lung cancer	rs2244670	10	111524436	T	A	T	A	-0.0923156	-0.0142	0.208219	0.2222	0.0199879	0.01	3.86367e-06	0.1558	7738	171165	0.00274911	21.3257
NAGLIPASYN.PWY..lipid.IVA.biosynthesis	lung cancer	rs62104460	2	2881088	C	T	C	T	0.126388	-0.0311	0.101043	0.1268	0.0282868	0.013	7.89205e-06	0.01691	7738	171165	0.00257333	19.9587
NAGLIPASYN.PWY..lipid.IVA.biosynthesis	lung cancer	rs657516	11	100922112	A	G	A	G	-0.156583	0.0256	0.06019	0.0783	0.0349849	0.0157	7.61535e-06	0.1019	7738	171165	0.00258212	20.027
NAGLIPASYN.PWY..lipid.IVA.biosynthesis	lung cancer	rs67156511	18	5305702	T	G	T	G	-0.117423	-0.019	0.12085	0.1274	0.0263682	0.0168	8.45921e-06	0.259	7738	171165	0.00255626	19.8259
NONMEVIPP.PWY..methylerythritol.phosphate.pathway.I	lung cancer	rs10213988	5	71380793	T	C	T	C	0.0857065	0.0004	0.23195	0.2761	0.019281	0.0093	8.78436e-06	0.9666	7738	171165	0.00254702	19.754
NONMEVIPP.PWY..methylerythritol.phosphate.pathway.I	lung cancer	rs10756052	9	10515836	G	C	G	C	0.089341	0.0063	0.240585	0.2544	0.019147	0.01	3.07029e-06	0.5288	7738	171165	0.00280576	21.7665
NONMEVIPP.PWY..methylerythritol.phosphate.pathway.I	lung cancer	rs11058744	12	127091880	G	T	G	T	-0.155967	0.0272	0.0707436	0.0777	0.0319398	0.0155	1.04412e-06	0.08044	7738	171165	0.00307211	23.839
NONMEVIPP.PWY..methylerythritol.phosphate.pathway.I	lung cancer	rs11070764	15	31340812	T	C	T	C	-0.077654	0.0142	0.553392	0.566	0.0164151	0.0083	2.23815e-06	0.08769	7738	171165	0.00288375	22.3732
NONMEVIPP.PWY..methylerythritol.phosphate.pathway.I	lung cancer	rs11139000	9	83676352	T	C	T	C	-0.0818744	0.0099	0.282074	0.2866	0.018107	0.0091	6.13465e-06	0.2747	7738	171165	0.00263529	20.4405
NONMEVIPP.PWY..methylerythritol.phosphate.pathway.I	lung cancer	rs1428949	5	9947612	C	T	C	T	-0.0743313	0.0075	0.433176	0.4528	0.0165197	0.0084	6.80957e-06	0.3767	7738	171165	0.00260961	20.2408
NONMEVIPP.PWY..methylerythritol.phosphate.pathway.I	lung cancer	rs7108080	11	59726765	G	A	G	A	-0.0891578	0.0076	0.508635	0.4356	0.0167524	0.0088	1.02579e-07	0.3905	7738	171165	0.00364711	28.3173
NONMEVIPP.PWY..methylerythritol.phosphate.pathway.I	lung cancer	rs7221118	17	47907641	T	C	T	C	-0.0899681	0.013	0.229708	0.227	0.0191208	0.0141	2.53554e-06	0.3577	7738	171165	0.00285296	22.1336
NONMEVIPP.PWY..methylerythritol.phosphate.pathway.I	lung cancer	rs741054	7	31081980	T	A	T	A	0.0874913	-0.0172	0.243661	0.2269	0.0188945	0.0104	3.64762e-06	0.09762	7738	171165	0.0027633	21.4361
NONOXIPENT.PWY..pentose.phosphate.pathway..non.oxidative.branch.	lung cancer	rs10817945	9	119627620	C	G	C	G	-0.0831557	-0.0041	0.312346	0.3208	0.0174273	0.0089	1.82785e-06	0.6461	7738	171165	0.00293372	22.7621
NONOXIPENT.PWY..pentose.phosphate.pathway..non.oxidative.branch.	lung cancer	rs11107787	12	95311669	C	T	C	T	0.110006	-0.0035	0.148261	0.166	0.0226014	0.0115	1.13167e-06	0.7573	7738	171165	0.00305215	23.6837
NONOXIPENT.PWY..pentose.phosphate.pathway..non.oxidative.branch.	lung cancer	rs12735521	1	18450321	C	T	C	T	0.0769256	-0.0093	0.32237	0.3222	0.0170061	0.0089	6.08499e-06	0.2929	7738	171165	0.00263728	20.456
NONOXIPENT.PWY..pentose.phosphate.pathway..non.oxidative.branch.	lung cancer	rs2306372	3	149696358	A	G	A	G	0.111617	0.0067	0.186595	0.2837	0.0235532	0.0092	2.14862e-06	0.4682	7738	171165	0.00289383	22.4517
NONOXIPENT.PWY..pentose.phosphate.pathway..non.oxidative.branch.	lung cancer	rs4786434	16	3755986	T	G	T	G	0.167808	-0.0426	0.0547628	0.0589	0.0371239	0.0187	6.17775e-06	0.02275	7738	171165	0.00263357	20.4271
NONOXIPENT.PWY..pentose.phosphate.pathway..non.oxidative.branch.	lung cancer	rs55804433	3	174766172	C	T	C	T	-0.0850326	-0.0099	0.277617	0.2776	0.0185278	0.0098	4.44375e-06	0.315	7738	171165	0.00271465	21.0577
NONOXIPENT.PWY..pentose.phosphate.pathway..non.oxidative.branch.	lung cancer	rs9461124	6	25235303	C	T	C	T	-0.0970976	-0.019	0.17584	0.2023	0.0211387	0.0103	4.36164e-06	0.06425	7738	171165	0.00271925	21.0935
ORNDEG.PWY..superpathway.of.ornithine.degradation	lung cancer	rs10856807	4	34521169	T	C	T	C	-0.20668	0.0113	0.354718	0.3654	0.0462699	0.0093	7.93835e-06	0.2258	7738	171165	0.00257189	19.9475
ORNDEG.PWY..superpathway.of.ornithine.degradation	lung cancer	rs111457769	7	74482794	T	C	T	C	0.337718	-0.0131	0.112527	0.1015	0.0722672	0.0175	2.96565e-06	0.454	7738	171165	0.00281432	21.833
ORNDEG.PWY..superpathway.of.ornithine.degradation	lung cancer	rs12041866	1	60484531	C	T	C	T	-0.376771	-0.0119	0.0747288	0.0912	0.0807643	0.0151	3.08525e-06	0.4288	7738	171165	0.00280458	21.7572
ORNDEG.PWY..superpathway.of.ornithine.degradation	lung cancer	rs12522600	5	78856333	T	A	T	A	-0.225331	-0.0157	0.249899	0.2595	0.049199	0.0097	4.65008e-06	0.1053	7738	171165	0.00270349	20.9709
ORNDEG.PWY..superpathway.of.ornithine.degradation	lung cancer	rs2010151	5	31806434	A	C	A	C	-0.197206	-0.0016	0.418744	0.4198	0.0441133	0.0083	7.80531e-06	0.8502	7738	171165	0.00257604	19.9797
ORNDEG.PWY..superpathway.of.ornithine.degradation	lung cancer	rs6124449	20	40998244	A	C	A	C	-0.379049	0.035	0.092716	0.1056	0.0778587	0.0137	1.12497e-06	0.01045	7738	171165	0.00305365	23.6954
ORNDEG.PWY..superpathway.of.ornithine.degradation	lung cancer	rs6868622	5	94469728	C	T	C	T	-0.237472	0	0.28369	0.2806	0.0495125	0.0097	1.61704e-06	0.9993	7738	171165	0.00296399	22.9976
P105.PWY..TCA.cycle.IV..2.oxoglutarate.decarboxylase.	lung cancer	rs10223540	6	21206319	C	T	C	T	-0.185493	-0.0267	0.1009	0.0735	0.0418583	0.0163	9.36074e-06	0.101	7738	171165	0.00253141	19.6327
P105.PWY..TCA.cycle.IV..2.oxoglutarate.decarboxylase.	lung cancer	rs11582075	1	83675735	C	T	C	T	-0.137144	-0.01	0.219197	0.1913	0.0302967	0.0115	5.99156e-06	0.383	7738	171165	0.00264111	20.4857
P105.PWY..TCA.cycle.IV..2.oxoglutarate.decarboxylase.	lung cancer	rs12034038	1	84041610	G	C	G	C	0.145688	0.0081	0.174619	0.148	0.0328667	0.0116	9.30701e-06	0.4876	7738	171165	0.00253283	19.6437
P105.PWY..TCA.cycle.IV..2.oxoglutarate.decarboxylase.	lung cancer	rs27099	5	14463639	A	T	A	T	-0.137509	-0.0236	0.208739	0.2075	0.0310886	0.0103	9.7277e-06	0.0218	7738	171165	0.00252194	19.559
P105.PWY..TCA.cycle.IV..2.oxoglutarate.decarboxylase.	lung cancer	rs36182340	7	155118470	G	T	G	T	0.235877	-0.0318	0.903211	0.8974	0.0420321	0.0218	2.00198e-08	0.1448	7738	171165	0.00405337	31.4845
P105.PWY..TCA.cycle.IV..2.oxoglutarate.decarboxylase.	lung cancer	rs6562993	13	77914588	A	G	A	G	-0.133596	-0.0012	0.236848	0.2278	0.0296076	0.0099	6.41594e-06	0.9028	7738	171165	0.00262428	20.3549
P105.PWY..TCA.cycle.IV..2.oxoglutarate.decarboxylase.	lung cancer	rs72814612	10	95941459	A	C	A	C	0.200658	0.0005	0.107888	0.0945	0.0429821	0.0161	3.03557e-06	0.9773	7738	171165	0.00280858	21.7884
P105.PWY..TCA.cycle.IV..2.oxoglutarate.decarboxylase.	lung cancer	rs857120	1	57211399	T	C	T	C	0.208416	-0.0024	0.0883455	0.0927	0.0458464	0.015	5.46852e-06	0.8738	7738	171165	0.00266357	20.6604
P108.PWY..pyruvate.fermentation.to.propanoate.I	lung cancer	rs10490196	2	67070333	G	A	G	A	0.0988657	-0.0073	0.197408	0.1995	0.0219208	0.0106	6.47888e-06	0.4905	7738	171165	0.00262186	20.336
P108.PWY..pyruvate.fermentation.to.propanoate.I	lung cancer	rs10951264	7	3662770	G	A	G	A	0.0833274	0.0063	0.637001	0.6189	0.0181076	0.0085	4.18871e-06	0.464	7738	171165	0.00272922	21.171
P108.PWY..pyruvate.fermentation.to.propanoate.I	lung cancer	rs11647368	16	8513688	A	C	A	C	0.179956	0.0314	0.0557287	0.0662	0.0395784	0.0185	5.44603e-06	0.08927	7738	171165	0.00266458	20.6683
P108.PWY..pyruvate.fermentation.to.propanoate.I	lung cancer	rs12514068	5	8264063	C	T	C	T	-0.07789	0.0027	0.389548	0.3988	0.017578	0.0087	9.37497e-06	0.7574	7738	171165	0.00253102	19.6296
P108.PWY..pyruvate.fermentation.to.propanoate.I	lung cancer	rs200243	6	50434789	G	A	G	A	0.142409	-0.004	0.0873623	0.0912	0.0316777	0.0138	6.93889e-06	0.7715	7738	171165	0.00260499	20.2048
P108.PWY..pyruvate.fermentation.to.propanoate.I	lung cancer	rs2645383	4	101893381	T	C	T	C	0.0871736	0.0098	0.334436	0.3398	0.0188008	0.0093	3.5403e-06	0.2945	7738	171165	0.00277066	21.4934
P108.PWY..pyruvate.fermentation.to.propanoate.I	lung cancer	rs3799603	6	167001286	T	C	T	C	-0.0952307	0.0231	0.360162	0.3389	0.0182225	0.0088	1.73213e-07	0.008814	7738	171165	0.00351706	27.304
P108.PWY..pyruvate.fermentation.to.propanoate.I	lung cancer	rs62381166	5	156490831	T	C	T	C	-0.151374	-0.0375	0.0770703	0.0638	0.0327471	0.0178	3.79114e-06	0.0345	7738	171165	0.00275379	21.3621
P108.PWY..pyruvate.fermentation.to.propanoate.I	lung cancer	rs66470361	16	50332152	C	T	C	T	0.0825122	-0.0173	0.402943	0.4462	0.0178171	0.0084	3.63806e-06	0.03831	7738	171165	0.00276396	21.4412
P108.PWY..pyruvate.fermentation.to.propanoate.I	lung cancer	rs6672992	1	65848034	A	C	A	C	-0.104073	-0.0008	0.189469	0.1644	0.0222859	0.0115	3.01342e-06	0.9479	7738	171165	0.00281038	21.8024
P108.PWY..pyruvate.fermentation.to.propanoate.I	lung cancer	rs74768264	3	69136061	A	G	A	G	0.128453	-0.0011	0.13271	0.1261	0.0260338	0.0125	8.05193e-07	0.929	7738	171165	0.00313632	24.3389
P108.PWY..pyruvate.fermentation.to.propanoate.I	lung cancer	rs7690663	4	22014333	G	C	G	C	0.0977238	-0.0176	0.200105	0.2036	0.0219458	0.0144	8.46935e-06	0.2221	7738	171165	0.00255598	19.8237
P108.PWY..pyruvate.fermentation.to.propanoate.I	lung cancer	rs953621	5	58085595	C	A	C	A	0.106359	-0.0057	0.198582	0.2009	0.021616	0.0103	8.63694e-07	0.581	7738	171165	0.00311898	24.2039
P122.PWY..heterolactic.fermentation	lung cancer	rs10478090	5	111841899	G	A	G	A	0.241206	-0.02	0.916364	0.9199	0.0530633	0.0221	5.47722e-06	0.3655	7738	171165	0.00266318	20.6574
P122.PWY..heterolactic.fermentation	lung cancer	rs113865897	4	39547170	G	A	G	A	0.292743	-0.0286	0.0616905	0.0565	0.0647025	0.0191	6.05508e-06	0.1335	7738	171165	0.00263849	20.4653
P122.PWY..heterolactic.fermentation	lung cancer	rs1963381	18	36125986	G	A	G	A	0.167074	-0.0036	0.761011	0.7401	0.0341354	0.0096	9.85803e-07	0.7071	7738	171165	0.00308629	23.9494
P122.PWY..heterolactic.fermentation	lung cancer	rs36039198	17	11989561	G	A	G	A	-0.28699	-0.0229	0.0993116	0.1197	0.0551751	0.0142	1.97742e-07	0.1065	7738	171165	0.0034842	27.048
P122.PWY..heterolactic.fermentation	lung cancer	rs72956918	11	87633738	G	A	G	A	0.325538	-0.0501	0.0703907	0.0668	0.0653775	0.0219	6.3794e-07	0.02237	7738	171165	0.00319395	24.7876
P161.PWY..acetylene.degradation	lung cancer	rs10917476	1	19860840	C	G	C	G	0.0828812	0.028	0.313636	0.338	0.0174684	0.0088	2.08877e-06	0.001472	7738	171165	0.00290078	22.5058
P161.PWY..acetylene.degradation	lung cancer	rs12700304	7	21840496	G	T	G	T	0.0843908	-0.004	0.249884	0.2339	0.0187182	0.01	6.5289e-06	0.6866	7738	171165	0.00261996	20.3212
P161.PWY..acetylene.degradation	lung cancer	rs17639960	2	193447212	T	C	T	C	-0.107741	-0.0249	0.156574	0.1329	0.0230856	0.0138	3.05619e-06	0.0712	7738	171165	0.00280692	21.7755
P161.PWY..acetylene.degradation	lung cancer	rs181541	17	8819289	A	G	A	G	0.0785302	0.0077	0.620551	0.6405	0.0172148	0.0088	5.07201e-06	0.38	7738	171165	0.0026821	20.8045
P161.PWY..acetylene.degradation	lung cancer	rs7096251	10	124321890	C	T	C	T	-0.0846704	-0.0301	0.60112	0.5941	0.0178762	0.0105	2.17455e-06	0.004226	7738	171165	0.00289086	22.4285
P162.PWY..L.glutamate.degradation.V..via.hydroxyglutarate.	lung cancer	rs10933259	2	229353849	A	G	A	G	0.0850658	-0.0101	0.287238	0.2901	0.0180993	0.0093	2.60226e-06	0.279	7738	171165	0.00284656	22.0838
P162.PWY..L.glutamate.degradation.V..via.hydroxyglutarate.	lung cancer	rs2282015	10	125222037	T	G	T	G	-0.0755993	-0.0033	0.379771	0.3808	0.0169527	0.0086	8.21845e-06	0.697	7738	171165	0.00256339	19.8813
P162.PWY..L.glutamate.degradation.V..via.hydroxyglutarate.	lung cancer	rs288625	16	62680398	G	A	G	A	0.123882	0.0035	0.884763	0.877	0.0258491	0.0177	1.64718e-06	0.844	7738	171165	0.00295944	22.9622
P162.PWY..L.glutamate.degradation.V..via.hydroxyglutarate.	lung cancer	rs3908395	11	33383339	A	G	A	G	0.0841692	0.0261	0.674308	0.675	0.0180774	0.0091	3.22359e-06	0.004036	7738	171165	0.00279377	21.6732
P162.PWY..L.glutamate.degradation.V..via.hydroxyglutarate.	lung cancer	rs4451355	9	9471965	A	T	A	T	0.0754375	0.015	0.637633	0.6175	0.0170426	0.0085	9.58208e-06	0.07722	7738	171165	0.00252567	19.588
P162.PWY..L.glutamate.degradation.V..via.hydroxyglutarate.	lung cancer	rs6072106	20	39325800	T	C	T	C	0.11865	0.0169	0.12294	0.1219	0.0265865	0.0136	8.09077e-06	0.2134	7738	171165	0.00256725	19.9114
P162.PWY..L.glutamate.degradation.V..via.hydroxyglutarate.	lung cancer	rs7043302	9	9139951	G	T	G	T	0.174085	0.0396	0.0507327	0.0496	0.0391769	0.0196	8.84871e-06	0.04322	7738	171165	0.00254523	19.7401
P162.PWY..L.glutamate.degradation.V..via.hydroxyglutarate.	lung cancer	rs77890687	16	78349809	A	G	A	G	0.116686	0.0067	0.131645	0.1351	0.0243562	0.0125	1.66092e-06	0.5937	7738	171165	0.00295735	22.946
P162.PWY..L.glutamate.degradation.V..via.hydroxyglutarate.	lung cancer	rs79195604	15	33082731	G	A	G	A	0.151377	0.0136	0.0663535	0.0782	0.0334773	0.0152	6.13197e-06	0.3697	7738	171165	0.00263539	20.4412
P162.PWY..L.glutamate.degradation.V..via.hydroxyglutarate.	lung cancer	rs9570722	13	63330978	A	G	A	G	-0.078216	-0.0016	0.393238	0.4154	0.0169931	0.0086	4.16821e-06	0.8521	7738	171165	0.00273042	21.1804
P164.PWY..purine.nucleobases.degradation.I..anaerobic.	lung cancer	rs11703988	22	33849125	G	A	G	A	-0.232078	0.0079	0.0615119	0.0622	0.0507121	0.0176	4.73064e-06	0.6513	7738	171165	0.00269924	20.9379
P164.PWY..purine.nucleobases.degradation.I..anaerobic.	lung cancer	rs117143105	19	19134542	A	C	A	C	0.161561	0.0046	0.158405	0.1612	0.0362862	0.0127	8.49161e-06	0.7143	7738	171165	0.00255535	19.8188
P164.PWY..purine.nucleobases.degradation.I..anaerobic.	lung cancer	rs12983272	19	7076905	C	T	C	T	-0.116097	0.0102	0.334327	0.351	0.025941	0.0092	7.62518e-06	0.2703	7738	171165	0.00258177	20.0243
P164.PWY..purine.nucleobases.degradation.I..anaerobic.	lung cancer	rs188448548	11	59840510	C	T	C	T	0.195637	0.0305	0.086182	0.0568	0.0435048	0.0188	6.89509e-06	0.1046	7738	171165	0.00260655	20.2169
P164.PWY..purine.nucleobases.degradation.I..anaerobic.	lung cancer	rs245920	7	29228140	T	C	T	C	-0.108162	-0.0074	0.608286	0.5898	0.0244832	0.0087	9.97103e-06	0.3944	7738	171165	0.00251588	19.512
P164.PWY..purine.nucleobases.degradation.I..anaerobic.	lung cancer	rs3886187	7	73205363	T	C	T	C	0.145717	-0.024	0.175975	0.2007	0.0324572	0.0107	7.13855e-06	0.02583	7738	171165	0.002598	20.1505
P164.PWY..purine.nucleobases.degradation.I..anaerobic.	lung cancer	rs56260931	1	30520504	T	C	T	C	0.109628	0.0032	0.414068	0.3996	0.0247602	0.0088	9.52928e-06	0.7137	7738	171165	0.00252701	19.5985
P164.PWY..purine.nucleobases.degradation.I..anaerobic.	lung cancer	rs640081	12	50290554	G	A	G	A	-0.129658	-0.0222	0.708977	0.6737	0.0291956	0.011	8.95324e-06	0.04487	7738	171165	0.00254232	19.7175
P164.PWY..purine.nucleobases.degradation.I..anaerobic.	lung cancer	rs72748182	5	44001128	G	T	G	T	-0.181529	-0.0362	0.122365	0.0854	0.0380795	0.0159	1.869e-06	0.02263	7738	171165	0.00292824	22.7194
P164.PWY..purine.nucleobases.degradation.I..anaerobic.	lung cancer	rs72830334	17	6448929	G	A	G	A	0.193721	-0.0302	0.0941639	0.1007	0.0414481	0.0154	2.95658e-06	0.05049	7738	171165	0.00281508	21.839
P164.PWY..purine.nucleobases.degradation.I..anaerobic.	lung cancer	rs73967534	18	66155414	A	C	A	C	-0.163089	0.0054	0.137219	0.1423	0.0344023	0.012	2.13035e-06	0.6505	7738	171165	0.00289592	22.4679
P164.PWY..purine.nucleobases.degradation.I..anaerobic.	lung cancer	rs9736306	11	69574606	A	G	A	G	-0.199598	0.0035	0.916673	0.9267	0.0435973	0.0153	4.68975e-06	0.8204	7738	171165	0.0027014	20.9547
P23.PWY..reductive.TCA.cycle.I	lung cancer	rs10894665	11	100124811	C	T	C	T	-0.202854	-0.0169	0.196907	0.1999	0.0449476	0.0105	6.38763e-06	0.1088	7738	171165	0.00262533	20.363
P23.PWY..reductive.TCA.cycle.I	lung cancer	rs1153514	3	2286060	G	A	G	A	0.296834	0.0093	0.0742352	0.0715	0.0670059	0.0162	9.42432e-06	0.5655	7738	171165	0.00252972	19.6195
P23.PWY..reductive.TCA.cycle.I	lung cancer	rs34942635	10	28697166	T	C	T	C	0.244274	-0.0073	0.117045	0.097	0.0552774	0.0146	9.91357e-06	0.6196	7738	171165	0.00251731	19.523
P23.PWY..reductive.TCA.cycle.I	lung cancer	rs3858055	9	8261021	C	A	C	A	0.182849	0.005	0.48166	0.4499	0.0403583	0.0086	5.88044e-06	0.5595	7738	171165	0.0026457	20.5214
P23.PWY..reductive.TCA.cycle.I	lung cancer	rs57006859	2	115219076	C	T	C	T	0.236063	0.0197	0.15939	0.1553	0.0495701	0.0122	1.91487e-06	0.1081	7738	171165	0.00292224	22.6727
P23.PWY..reductive.TCA.cycle.I	lung cancer	rs74338794	21	43555442	C	T	C	T	0.231905	0.0242	0.190267	0.1728	0.0474995	0.012	1.04872e-06	0.04283	7738	171165	0.00307098	23.8303
P23.PWY..reductive.TCA.cycle.I	lung cancer	rs9382699	6	57169715	T	C	T	C	0.192184	-0.0007	0.257064	0.2663	0.0401386	0.0133	1.6843e-06	0.9602	7738	171165	0.00295391	22.9191
P23.PWY..reductive.TCA.cycle.I	lung cancer	rs9613514	22	28093392	G	T	G	T	0.163306	-0.0057	0.375811	0.3841	0.0365877	0.0085	8.06603e-06	0.5034	7738	171165	0.00256796	19.9169
P23.PWY..reductive.TCA.cycle.I	lung cancer	rs9954617	18	57206189	C	T	C	T	0.191837	-0.0117	0.262774	0.2279	0.0402905	0.0101	1.92314e-06	0.2472	7738	171165	0.00292119	22.6646
P42.PWY..incomplete.reductive.TCA.cycle	lung cancer	rs10810562	9	16397155	T	C	T	C	-0.103458	0.0088	0.857281	0.8621	0.0229546	0.0126	6.57279e-06	0.4843	7738	171165	0.00261831	20.3084
P42.PWY..incomplete.reductive.TCA.cycle	lung cancer	rs11148356	13	56438349	C	T	C	T	-0.14327	-0.0279	0.0777056	0.0938	0.0301886	0.014	2.07649e-06	0.04581	7738	171165	0.00290224	22.5171
P42.PWY..incomplete.reductive.TCA.cycle	lung cancer	rs111926862	8	51206090	C	G	C	G	0.152922	0.0031	0.0636667	0.072	0.0337372	0.017	5.82184e-06	0.8529	7738	171165	0.00264814	20.5404
P42.PWY..incomplete.reductive.TCA.cycle	lung cancer	rs116605191	2	233196154	G	A	G	A	0.146581	0.0022	0.0661051	0.0846	0.0327952	0.0152	7.83736e-06	0.883	7738	171165	0.00257505	19.972
P42.PWY..incomplete.reductive.TCA.cycle	lung cancer	rs12652368	5	143158984	T	C	T	C	-0.0765527	0.0024	0.435051	0.4418	0.0164418	0.0118	3.22441e-06	0.8369	7738	171165	0.00279369	21.6726
P42.PWY..incomplete.reductive.TCA.cycle	lung cancer	rs1364745	7	136279993	C	T	C	T	0.100517	0.0116	0.160109	0.1617	0.0221912	0.0111	5.91044e-06	0.2937	7738	171165	0.00264447	20.5119
P42.PWY..incomplete.reductive.TCA.cycle	lung cancer	rs1371744	8	62326859	G	A	G	A	-0.0858229	-0.0229	0.248703	0.221	0.0191103	0.0101	7.09153e-06	0.0239	7738	171165	0.00259963	20.1632
P42.PWY..incomplete.reductive.TCA.cycle	lung cancer	rs55721043	13	31767668	A	G	A	G	0.0872412	0.015	0.237246	0.2588	0.0191388	0.0097	5.15597e-06	0.1243	7738	171165	0.00267806	20.7731
P42.PWY..incomplete.reductive.TCA.cycle	lung cancer	rs664864	3	74305127	C	T	C	T	-0.0806164	0.0119	0.63338	0.6719	0.0169168	0.0091	1.8843e-06	0.1913	7738	171165	0.00292623	22.7038
P42.PWY..incomplete.reductive.TCA.cycle	lung cancer	rs7160842	14	68955701	A	G	A	G	0.0752614	-0.0024	0.490014	0.4607	0.0160597	0.0084	2.78119e-06	0.7732	7738	171165	0.00283015	21.9562
P42.PWY..incomplete.reductive.TCA.cycle	lung cancer	rs7177833	15	49178045	A	G	A	G	0.0988101	0.0056	0.160088	0.1467	0.0220265	0.0119	7.25822e-06	0.637	7738	171165	0.00259391	20.1187
P42.PWY..incomplete.reductive.TCA.cycle	lung cancer	rs73216471	4	8062226	G	C	G	C	-0.10774	-0.0114	0.168911	0.1711	0.0215077	0.0112	5.4606e-07	0.3069	7738	171165	0.00323245	25.0873
P42.PWY..incomplete.reductive.TCA.cycle	lung cancer	rs7622789	3	127709069	C	T	C	T	-0.0914599	-0.0044	0.194319	0.2033	0.0202225	0.0104	6.1059e-06	0.6752	7738	171165	0.00263643	20.4493
P441.PWY..superpathway.of.N.acetylneuraminate.degradation	lung cancer	rs10113343	8	10640755	T	C	T	C	0.0727103	-0.0181	0.453618	0.4635	0.0163274	0.0083	8.45766e-06	0.03004	7738	171165	0.00255633	19.8265
P441.PWY..superpathway.of.N.acetylneuraminate.degradation	lung cancer	rs10520129	15	39641885	A	G	A	G	-0.0785513	0.0172	0.420966	0.4245	0.0166586	0.0084	2.4129e-06	0.03946	7738	171165	0.0028652	22.2289
P441.PWY..superpathway.of.N.acetylneuraminate.degradation	lung cancer	rs10962279	9	16103030	T	C	T	C	-0.0966023	0.021	0.210045	0.211	0.0204411	0.0107	2.29124e-06	0.05026	7738	171165	0.00287797	22.3282
P441.PWY..superpathway.of.N.acetylneuraminate.degradation	lung cancer	rs11661548	18	2831413	A	G	A	G	-0.147553	0.019	0.0686943	0.0643	0.0323794	0.0246	5.1892e-06	0.4404	7738	171165	0.00267649	20.7609
P441.PWY..superpathway.of.N.acetylneuraminate.degradation	lung cancer	rs17075041	13	51551823	A	T	A	T	0.192704	-0.0179	0.0542748	0.045	0.0386401	0.033	6.12774e-07	0.5882	7738	171165	0.00320393	24.8652
P441.PWY..superpathway.of.N.acetylneuraminate.degradation	lung cancer	rs28712495	7	77195455	G	A	G	A	0.104282	-0.0087	0.144073	0.1461	0.0233612	0.0117	8.04804e-06	0.4546	7738	171165	0.00256852	19.9212
P441.PWY..superpathway.of.N.acetylneuraminate.degradation	lung cancer	rs6665381	1	65077582	G	A	G	A	-0.134675	-0.0205	0.0815995	0.0936	0.0301918	0.0141	8.17128e-06	0.1465	7738	171165	0.00256479	19.8922
P441.PWY..superpathway.of.N.acetylneuraminate.degradation	lung cancer	rs6930880	6	162746359	C	T	C	T	0.0843052	-0.0152	0.648879	0.6201	0.016916	0.0085	6.2362e-07	0.0753	7738	171165	0.00319958	24.8314
P441.PWY..superpathway.of.N.acetylneuraminate.degradation	lung cancer	rs78776904	20	49610929	T	A	T	A	0.215774	0.0472	0.0585796	0.0419	0.0449735	0.03	1.60424e-06	0.1159	7738	171165	0.00296597	23.013
P441.PWY..superpathway.of.N.acetylneuraminate.degradation	lung cancer	rs9368736	6	11484475	T	C	T	C	-0.182013	0.02	0.0542344	0.0723	0.0381171	0.0175	1.79626e-06	0.2517	7738	171165	0.00293805	22.7957
P441.PWY..superpathway.of.N.acetylneuraminate.degradation	lung cancer	rs9416289	10	55398076	C	T	C	T	0.0760858	0.0094	0.618193	0.6565	0.0168453	0.0086	6.27986e-06	0.2786	7738	171165	0.00262953	20.3956
P461.PWY..hexitol.fermentation.to.lactate..formate..ethanol.and.acetate	lung cancer	rs11023076	11	14097760	T	C	T	C	0.0921683	0.0064	0.261425	0.2449	0.0188391	0.0099	9.96116e-07	0.5156	7738	171165	0.0030837	23.9293
P461.PWY..hexitol.fermentation.to.lactate..formate..ethanol.and.acetate	lung cancer	rs11630596	15	29043486	C	T	C	T	-0.115151	0.0057	0.488776	0.4188	0.0253519	0.0099	5.56916e-06	0.5661	7738	171165	0.00265907	20.6254
P461.PWY..hexitol.fermentation.to.lactate..formate..ethanol.and.acetate	lung cancer	rs2035940	11	130406041	T	C	T	C	-0.0785142	-0.0191	0.483609	0.485	0.0167816	0.0087	2.88868e-06	0.02752	7738	171165	0.00282081	21.8835
P461.PWY..hexitol.fermentation.to.lactate..formate..ethanol.and.acetate	lung cancer	rs2146481	10	11200873	T	A	T	A	-0.128056	-0.0111	0.0897767	0.0727	0.0288416	0.0158	8.99725e-06	0.4814	7738	171165	0.00254113	19.7083
P461.PWY..hexitol.fermentation.to.lactate..formate..ethanol.and.acetate	lung cancer	rs2398413	12	128921679	T	C	T	C	-0.0996063	-0.0066	0.82363	0.8146	0.0217033	0.0139	4.44386e-06	0.6362	7738	171165	0.00271464	21.0576
P461.PWY..hexitol.fermentation.to.lactate..formate..ethanol.and.acetate	lung cancer	rs2727894	2	52653904	A	G	A	G	-0.105745	-0.0282	0.141778	0.1312	0.0236136	0.0123	7.53026e-06	0.02218	7738	171165	0.00258489	20.0486
P461.PWY..hexitol.fermentation.to.lactate..formate..ethanol.and.acetate	lung cancer	rs36017242	13	76031902	G	A	G	A	0.162656	0.0182	0.0622116	0.0486	0.0356543	0.0209	5.06582e-06	0.3856	7738	171165	0.00268238	20.8067
P461.PWY..hexitol.fermentation.to.lactate..formate..ethanol.and.acetate	lung cancer	rs4517983	2	84608858	G	A	G	A	0.139412	-0.0151	0.909549	0.9118	0.0289505	0.0166	1.46805e-06	0.3639	7738	171165	0.00298786	23.1833
P461.PWY..hexitol.fermentation.to.lactate..formate..ethanol.and.acetate	lung cancer	rs4867910	5	169441160	T	C	T	C	0.0778703	0.028	0.360749	0.3209	0.0175488	0.0136	9.1071e-06	0.0391	7738	171165	0.00253814	19.6851
P461.PWY..hexitol.fermentation.to.lactate..formate..ethanol.and.acetate	lung cancer	rs4903555	14	77651989	A	G	A	G	-0.0846625	-0.0238	0.291881	0.2837	0.0178241	0.0091	2.03526e-06	0.008983	7738	171165	0.00290719	22.5556
P461.PWY..hexitol.fermentation.to.lactate..formate..ethanol.and.acetate	lung cancer	rs4936953	11	124658708	T	C	T	C	-0.0888945	-0.013	0.228271	0.2218	0.0196139	0.0123	5.837e-06	0.2904	7738	171165	0.00264754	20.5357
P461.PWY..hexitol.fermentation.to.lactate..formate..ethanol.and.acetate	lung cancer	rs58118877	7	3719699	C	T	C	T	-0.0757944	-0.0161	0.451627	0.4645	0.0167381	0.0085	5.94717e-06	0.05917	7738	171165	0.00264292	20.4998
P461.PWY..hexitol.fermentation.to.lactate..formate..ethanol.and.acetate	lung cancer	rs72774370	16	23374396	G	A	G	A	0.15156	0.0132	0.0715113	0.0524	0.0333678	0.0267	5.56968e-06	0.62	7738	171165	0.00265907	20.6254
P461.PWY..hexitol.fermentation.to.lactate..formate..ethanol.and.acetate	lung cancer	rs7529292	1	60876146	T	C	T	C	0.0942086	-0.002	0.176161	0.18	0.0212479	0.0108	9.25891e-06	0.8501	7738	171165	0.00253407	19.6534
P461.PWY..hexitol.fermentation.to.lactate..formate..ethanol.and.acetate	lung cancer	rs76349941	4	21016367	C	T	C	T	0.148266	0.0172	0.0663034	0.0901	0.0334848	0.0156	9.51788e-06	0.2702	7738	171165	0.00252732	19.6009
P461.PWY..hexitol.fermentation.to.lactate..formate..ethanol.and.acetate	lung cancer	rs9368736	6	11484475	T	C	T	C	-0.184482	0.02	0.0543789	0.0723	0.0381888	0.0175	1.36e-06	0.2517	7738	171165	0.00300676	23.3305
P461.PWY..hexitol.fermentation.to.lactate..formate..ethanol.and.acetate	lung cancer	rs9964901	18	3436582	T	C	T	C	-0.105052	0.0098	0.83041	0.8568	0.0231719	0.0141	5.79882e-06	0.4884	7738	171165	0.00264914	20.5482
PANTO.PWY..phosphopantothenate.biosynthesis.I	lung cancer	rs1023692	2	67868756	T	C	T	C	-0.097125	0.0322	0.771282	0.7504	0.0198337	0.0097	9.73218e-07	0.0009238	7738	171165	0.00308946	23.9741
PANTO.PWY..phosphopantothenate.biosynthesis.I	lung cancer	rs11657406	17	7249870	G	T	G	T	-0.10006	0.0016	0.166064	0.1791	0.0217753	0.012	4.32514e-06	0.8914	7738	171165	0.00272133	21.1096
PANTO.PWY..phosphopantothenate.biosynthesis.I	lung cancer	rs11762494	7	3969303	A	G	A	G	-0.174502	0.0062	0.0770818	0.0672	0.0321844	0.0278	5.89576e-08	0.8246	7738	171165	0.00378473	29.3899
PANTO.PWY..phosphopantothenate.biosynthesis.I	lung cancer	rs12907443	15	24229551	A	G	A	G	0.0834953	-0.0074	0.382501	0.398	0.0168853	0.0085	7.62061e-07	0.3827	7738	171165	0.00314998	24.4452
PANTO.PWY..phosphopantothenate.biosynthesis.I	lung cancer	rs2367796	2	180308028	C	T	C	T	-0.106754	-0.0134	0.144477	0.1435	0.0237448	0.012	6.92835e-06	0.266	7738	171165	0.00260537	20.2078
PANTO.PWY..phosphopantothenate.biosynthesis.I	lung cancer	rs2627353	8	3744363	A	G	A	G	0.13917	0.0151	0.923649	0.9214	0.0311609	0.0165	7.96269e-06	0.3611	7738	171165	0.00257113	19.9416
PANTO.PWY..phosphopantothenate.biosynthesis.I	lung cancer	rs4399424	13	109337709	T	C	T	C	-0.083133	0.0262	0.293152	0.2941	0.0178931	0.0097	3.38275e-06	0.006678	7738	171165	0.00278187	21.5806
PANTO.PWY..phosphopantothenate.biosynthesis.I	lung cancer	rs56107021	10	83395423	C	T	C	T	-0.105362	0.005	0.190545	0.2029	0.0207774	0.0106	3.95776e-07	0.6375	7738	171165	0.0033122	25.7083
PANTO.PWY..phosphopantothenate.biosynthesis.I	lung cancer	rs61857174	10	69943990	T	A	T	A	-0.124248	0.0125	0.122152	0.1393	0.0247022	0.0118	4.90919e-07	0.2917	7738	171165	0.00325883	25.2927
PANTO.PWY..phosphopantothenate.biosynthesis.I	lung cancer	rs74949229	10	9526946	G	A	G	A	0.128746	-0.018	0.0938701	0.1014	0.0283454	0.0143	5.57096e-06	0.2068	7738	171165	0.00265899	20.6248
PANTO.PWY..phosphopantothenate.biosynthesis.I	lung cancer	rs76292876	2	155357272	C	G	C	G	-0.148378	0.0018	0.0704357	0.0738	0.0323585	0.0157	4.53002e-06	0.9077	7738	171165	0.00270991	21.0208
PANTOSYN.PWY..pantothenate.and.coenzyme.A.biosynthesis.I	lung cancer	rs111776615	4	106507099	G	A	G	A	-0.105552	-0.0087	0.173964	0.1423	0.0237248	0.0139	8.62641e-06	0.5334	7738	171165	0.00255146	19.7886
PANTOSYN.PWY..pantothenate.and.coenzyme.A.biosynthesis.I	lung cancer	rs11653407	17	11268740	A	T	A	T	0.0860567	0.0084	0.23847	0.2295	0.0190634	0.0099	6.35448e-06	0.3978	7738	171165	0.00262662	20.3731
PANTOSYN.PWY..pantothenate.and.coenzyme.A.biosynthesis.I	lung cancer	rs147398141	3	195736155	C	T	C	T	-0.151811	-0.0046	0.0621243	0.0608	0.0338679	0.0208	7.37955e-06	0.8244	7738	171165	0.00258985	20.0871
PANTOSYN.PWY..pantothenate.and.coenzyme.A.biosynthesis.I	lung cancer	rs151701	1	91522713	C	T	C	T	0.0863005	0.015	0.254949	0.2494	0.0189045	0.01	4.9931e-06	0.1314	7738	171165	0.00268596	20.8345
PANTOSYN.PWY..pantothenate.and.coenzyme.A.biosynthesis.I	lung cancer	rs2113567	10	109707225	T	G	T	G	0.0780587	-0.0055	0.310739	0.2714	0.0174853	0.0092	8.03545e-06	0.547	7738	171165	0.00256892	19.9244
PANTOSYN.PWY..pantothenate.and.coenzyme.A.biosynthesis.I	lung cancer	rs2509667	11	119361224	C	A	C	A	-0.117625	-0.0206	0.120838	0.0975	0.0254276	0.0145	3.73044e-06	0.1544	7738	171165	0.00275779	21.3932
PANTOSYN.PWY..pantothenate.and.coenzyme.A.biosynthesis.I	lung cancer	rs61844177	10	18460822	T	C	T	C	-0.0814196	0.0068	0.316294	0.3143	0.0174091	0.0089	2.91327e-06	0.4408	7738	171165	0.00281871	21.8672
PANTOSYN.PWY..pantothenate.and.coenzyme.A.biosynthesis.I	lung cancer	rs73185681	3	186488841	G	A	G	A	-0.175127	0.0472	0.050095	0.049	0.039149	0.0232	7.70034e-06	0.04177	7738	171165	0.00257938	20.0056
PANTOSYN.PWY..pantothenate.and.coenzyme.A.biosynthesis.I	lung cancer	rs9599845	13	71978130	T	C	T	C	0.0930947	-0.0064	0.237425	0.1844	0.0203682	0.0126	4.8634e-06	0.6154	7738	171165	0.00269243	20.8849
PENTOSE.P.PWY..pentose.phosphate.pathway	lung cancer	rs12599680	16	26489529	C	T	C	T	-0.104456	-0.0048	0.157329	0.1684	0.0225693	0.0113	3.68833e-06	0.6726	7738	171165	0.00276059	21.415
PENTOSE.P.PWY..pentose.phosphate.pathway	lung cancer	rs12669414	7	95253449	C	T	C	T	-0.0794589	0.0051	0.409285	0.3995	0.0166763	0.0085	1.89065e-06	0.5487	7738	171165	0.0029254	22.6973
PENTOSE.P.PWY..pentose.phosphate.pathway	lung cancer	rs138494236	1	22786140	T	C	T	C	-0.160724	-0.0002	0.0597053	0.0491	0.0354809	0.0201	5.90215e-06	0.9907	7738	171165	0.0026448	20.5145
PENTOSE.P.PWY..pentose.phosphate.pathway	lung cancer	rs140787604	5	167607746	A	G	A	G	-0.172453	-0.0049	0.0518043	0.0438	0.0385831	0.0212	7.8343e-06	0.8175	7738	171165	0.00257513	19.9726
PENTOSE.P.PWY..pentose.phosphate.pathway	lung cancer	rs1486114	1	72481040	T	G	T	G	-0.107313	0.0156	0.151385	0.1322	0.0224958	0.0126	1.83916e-06	0.2175	7738	171165	0.00293223	22.7504
PENTOSE.P.PWY..pentose.phosphate.pathway	lung cancer	rs17621104	16	77448088	C	A	C	A	0.113772	-0.0121	0.135319	0.1249	0.0250477	0.013	5.56698e-06	0.3503	7738	171165	0.00265919	20.6264
PENTOSE.P.PWY..pentose.phosphate.pathway	lung cancer	rs2038820	13	53375431	T	C	T	C	-0.0775464	-0.0027	0.418697	0.3811	0.0165278	0.0088	2.70714e-06	0.7585	7738	171165	0.00283681	22.008
PENTOSE.P.PWY..pentose.phosphate.pathway	lung cancer	rs4399424	13	109337709	T	C	T	C	0.081171	0.0262	0.293529	0.2941	0.0180444	0.0097	6.84699e-06	0.006678	7738	171165	0.00260828	20.2304
PENTOSE.P.PWY..pentose.phosphate.pathway	lung cancer	rs7181967	15	93092231	T	C	T	C	-0.0960215	0.0039	0.205872	0.1901	0.020475	0.0105	2.73609e-06	0.7144	7738	171165	0.00283418	21.9876
PENTOSE.P.PWY..pentose.phosphate.pathway	lung cancer	rs7228238	18	2641314	C	T	C	T	-0.0811856	-0.006	0.41641	0.3719	0.0166367	0.0088	1.06138e-06	0.492	7738	171165	0.00306804	23.8074
PENTOSE.P.PWY..pentose.phosphate.pathway	lung cancer	rs7856581	9	28572620	G	C	G	C	0.170656	0.025	0.0624905	0.0639	0.0345709	0.0168	7.95793e-07	0.135	7738	171165	0.00313926	24.3618
PEPTIDOGLYCANSYN.PWY..peptidoglycan.biosynthesis.I..meso.diaminopimelate.containing.	lung cancer	rs17601633	17	59554377	A	G	A	G	-0.0766053	0.0114	0.360364	0.3462	0.0167355	0.0099	4.70782e-06	0.2504	7738	171165	0.00270046	20.9473
PEPTIDOGLYCANSYN.PWY..peptidoglycan.biosynthesis.I..meso.diaminopimelate.containing.	lung cancer	rs17674109	5	31106256	G	A	G	A	0.073469	0.0022	0.45379	0.4421	0.0164057	0.0083	7.52523e-06	0.7898	7738	171165	0.00258503	20.0496
PEPTIDOGLYCANSYN.PWY..peptidoglycan.biosynthesis.I..meso.diaminopimelate.containing.	lung cancer	rs17773637	2	103168041	T	A	T	A	0.155628	0.0088	0.0583606	0.0627	0.0346627	0.0239	7.12968e-06	0.7117	7738	171165	0.00259832	20.1529
PEPTIDOGLYCANSYN.PWY..peptidoglycan.biosynthesis.I..meso.diaminopimelate.containing.	lung cancer	rs28815855	4	79891309	A	G	A	G	0.112889	0.0141	0.139873	0.1456	0.0233702	0.0119	1.36191e-06	0.2367	7738	171165	0.00300637	23.3274
PEPTIDOGLYCANSYN.PWY..peptidoglycan.biosynthesis.I..meso.diaminopimelate.containing.	lung cancer	rs55935294	5	152895508	T	C	T	C	-0.0776776	0.0174	0.436777	0.4658	0.0164172	0.0084	2.229e-06	0.03893	7738	171165	0.00288476	22.3811
PEPTIDOGLYCANSYN.PWY..peptidoglycan.biosynthesis.I..meso.diaminopimelate.containing.	lung cancer	rs57752094	8	93352155	C	A	C	A	0.106925	-0.0096	0.170457	0.18	0.0215729	0.0106	7.17827e-07	0.3671	7738	171165	0.00316473	24.56
PEPTIDOGLYCANSYN.PWY..peptidoglycan.biosynthesis.I..meso.diaminopimelate.containing.	lung cancer	rs6427759	1	199150658	A	C	A	C	-0.146144	0.0041	0.9086	0.9023	0.0289421	0.0153	4.42884e-07	0.7876	7738	171165	0.00328431	25.4912
PEPTIDOGLYCANSYN.PWY..peptidoglycan.biosynthesis.I..meso.diaminopimelate.containing.	lung cancer	rs7576999	2	33698944	C	T	C	T	-0.0799719	0.0046	0.357278	0.3336	0.0172594	0.0093	3.5946e-06	0.6195	7738	171165	0.00276689	21.464
PHOSLIPSYN.PWY..superpathway.of.phospholipid.biosynthesis.I..bacteria.	lung cancer	rs1029249	21	19231698	T	C	T	C	-0.0885882	-0.0226	0.227143	0.2354	0.0191712	0.0097	3.82067e-06	0.02017	7738	171165	0.00275187	21.3472
PHOSLIPSYN.PWY..superpathway.of.phospholipid.biosynthesis.I..bacteria.	lung cancer	rs10859752	12	95179179	G	A	G	A	0.0769656	-0.0156	0.402186	0.4037	0.016414	0.0084	2.74517e-06	0.06292	7738	171165	0.00283337	21.9812
PHOSLIPSYN.PWY..superpathway.of.phospholipid.biosynthesis.I..bacteria.	lung cancer	rs10979829	9	112101933	T	A	T	A	0.0895778	0.0152	0.229883	0.2112	0.0193862	0.0101	3.82455e-06	0.1344	7738	171165	0.00275163	21.3453
PHOSLIPSYN.PWY..superpathway.of.phospholipid.biosynthesis.I..bacteria.	lung cancer	rs12000184	9	33857365	G	A	G	A	-0.0857915	-0.0128	0.240929	0.2292	0.019235	0.0099	8.18898e-06	0.1954	7738	171165	0.00256425	19.888
PHOSLIPSYN.PWY..superpathway.of.phospholipid.biosynthesis.I..bacteria.	lung cancer	rs163172	11	2820455	A	G	A	G	0.122222	0.014	0.850091	0.8611	0.0238	0.0127	2.81559e-07	0.2719	7738	171165	0.00339655	26.3653
PHOSLIPSYN.PWY..superpathway.of.phospholipid.biosynthesis.I..bacteria.	lung cancer	rs248756	5	25688394	T	A	T	A	-0.0805754	-0.0182	0.64452	0.6748	0.0168733	0.0088	1.79411e-06	0.0394	7738	171165	0.00293831	22.7978
PHOSLIPSYN.PWY..superpathway.of.phospholipid.biosynthesis.I..bacteria.	lung cancer	rs631694	11	92858978	C	T	C	T	0.141866	-0.0278	0.919616	0.9165	0.030324	0.0159	2.89221e-06	0.0793	7738	171165	0.00282051	21.8812
PHOSLIPSYN.PWY..superpathway.of.phospholipid.biosynthesis.I..bacteria.	lung cancer	rs73104513	20	14691569	C	T	C	T	-0.108511	-0.0195	0.144012	0.1299	0.0238689	0.0131	5.46412e-06	0.138	7738	171165	0.00266376	20.6619
PHOSLIPSYN.PWY..superpathway.of.phospholipid.biosynthesis.I..bacteria.	lung cancer	rs77054814	9	38393451	A	G	A	G	-0.144474	-0.0202	0.0748263	0.0615	0.0325547	0.0188	9.08448e-06	0.2809	7738	171165	0.00253875	19.6897
PHOSLIPSYN.PWY..superpathway.of.phospholipid.biosynthesis.I..bacteria.	lung cancer	rs78496981	12	131044416	C	T	C	T	-0.152002	0.0074	0.0682182	0.066	0.0324838	0.0169	2.87839e-06	0.6611	7738	171165	0.00282169	21.8903
PHOSLIPSYN.PWY..superpathway.of.phospholipid.biosynthesis.I..bacteria.	lung cancer	rs9898722	17	13113143	T	A	T	A	-0.0766573	-0.0242	0.331339	0.3103	0.0172046	0.0093	8.36508e-06	0.009174	7738	171165	0.00255904	19.8475
POLYAMINSYN3.PWY..superpathway.of.polyamine.biosynthesis.II	lung cancer	rs10969036	9	29258852	A	G	A	G	0.0922425	-0.0173	0.443972	0.4389	0.0204543	0.0084	6.49217e-06	0.03938	7738	171165	0.00262135	20.332
POLYAMINSYN3.PWY..superpathway.of.polyamine.biosynthesis.II	lung cancer	rs11627731	14	22449161	A	G	A	G	-0.18225	-0.0337	0.0802933	0.0618	0.0379274	0.0187	1.54568e-06	0.07043	7738	171165	0.00297513	23.0843
POLYAMINSYN3.PWY..superpathway.of.polyamine.biosynthesis.II	lung cancer	rs11890644	2	7636919	A	G	A	G	0.119734	0.0052	0.183125	0.1681	0.0262502	0.0112	5.08499e-06	0.6449	7738	171165	0.00268148	20.7997
POLYAMINSYN3.PWY..superpathway.of.polyamine.biosynthesis.II	lung cancer	rs12570677	10	129594734	T	A	T	A	0.144834	-0.0281	0.119457	0.0969	0.0324785	0.0165	8.21997e-06	0.08795	7738	171165	0.00256334	19.8809
POLYAMINSYN3.PWY..superpathway.of.polyamine.biosynthesis.II	lung cancer	rs258495	5	75038901	T	A	T	A	0.0975198	0.0148	0.61976	0.6249	0.0209483	0.0088	3.23586e-06	0.09331	7738	171165	0.00279283	21.6659
POLYAMINSYN3.PWY..superpathway.of.polyamine.biosynthesis.II	lung cancer	rs4566305	19	8626031	A	G	A	G	-0.123803	-0.0353	0.684957	0.6869	0.0249048	0.0125	6.65856e-07	0.004738	7738	171165	0.00318334	24.7049
POLYAMINSYN3.PWY..superpathway.of.polyamine.biosynthesis.II	lung cancer	rs475221	6	161958898	G	A	G	A	-0.0948327	0.0038	0.515585	0.5289	0.0208574	0.0086	5.44866e-06	0.66	7738	171165	0.00266446	20.6673
POLYAMINSYN3.PWY..superpathway.of.polyamine.biosynthesis.II	lung cancer	rs58529279	16	86235980	C	T	C	T	0.219027	-0.014	0.0581069	0.0889	0.0450389	0.0161	1.15579e-06	0.3861	7738	171165	0.00304695	23.6433
POLYAMINSYN3.PWY..superpathway.of.polyamine.biosynthesis.II	lung cancer	rs7433679	3	74540582	T	C	T	C	-0.1319	0.0128	0.144025	0.1338	0.029427	0.0132	7.38567e-06	0.3321	7738	171165	0.00258966	20.0856
POLYAMINSYN3.PWY..superpathway.of.polyamine.biosynthesis.II	lung cancer	rs76729673	2	218294448	A	G	A	G	-0.164494	-0.0027	0.0906577	0.0983	0.035505	0.0141	3.60454e-06	0.8479	7738	171165	0.00276624	21.459
POLYAMINSYN3.PWY..superpathway.of.polyamine.biosynthesis.II	lung cancer	rs7673044	4	141777137	C	T	C	T	0.159308	0.0337	0.0978928	0.1144	0.0342961	0.0131	3.39938e-06	0.009827	7738	171165	0.00278066	21.5712
POLYAMINSYN3.PWY..superpathway.of.polyamine.biosynthesis.II	lung cancer	rs7745701	6	143392808	A	G	A	G	0.175902	0.0376	0.0845403	0.11	0.0385771	0.0149	5.12142e-06	0.01163	7738	171165	0.00267971	20.786
POLYAMSYN.PWY..superpathway.of.polyamine.biosynthesis.I	lung cancer	rs10140803	14	63783474	C	T	C	T	0.141662	0.0109	0.0691355	0.0788	0.031461	0.0154	6.70718e-06	0.4803	7738	171165	0.00261334	20.2698
POLYAMSYN.PWY..superpathway.of.polyamine.biosynthesis.I	lung cancer	rs12510598	4	135988894	G	A	G	A	-0.0815198	0.0042	0.275054	0.2993	0.0180513	0.009	6.30144e-06	0.642	7738	171165	0.00262868	20.389
POLYAMSYN.PWY..superpathway.of.polyamine.biosynthesis.I	lung cancer	rs17543785	1	193455331	A	G	A	G	-0.0837133	-0.0034	0.265156	0.3053	0.018795	0.009	8.42772e-06	0.7048	7738	171165	0.00255719	19.8332
POLYAMSYN.PWY..superpathway.of.polyamine.biosynthesis.I	lung cancer	rs4678043	3	121921700	T	C	T	C	-0.0757748	-0.0261	0.664659	0.6966	0.0170675	0.0129	9.00803e-06	0.04365	7738	171165	0.00254083	19.706
POLYAMSYN.PWY..superpathway.of.polyamine.biosynthesis.I	lung cancer	rs80217121	15	38787329	T	C	T	C	0.141447	-0.0182	0.0857864	0.0962	0.0300043	0.0152	2.42611e-06	0.2313	7738	171165	0.00286382	22.2182
POLYISOPRENSYN.PWY..polyisoprenoid.biosynthesis..E..coli.	lung cancer	rs12156527	9	3062685	A	G	A	G	0.258842	0.017	0.071851	0.0868	0.0554408	0.0173	3.0297e-06	0.3245	7738	171165	0.00280905	21.7921
POLYISOPRENSYN.PWY..polyisoprenoid.biosynthesis..E..coli.	lung cancer	rs12670364	7	8328880	C	T	C	T	-0.223462	-0.0253	0.0853551	0.1008	0.0498778	0.0177	7.45727e-06	0.1536	7738	171165	0.00258725	20.0669
POLYISOPRENSYN.PWY..polyisoprenoid.biosynthesis..E..coli.	lung cancer	rs12761356	10	14274740	T	C	T	C	-0.123341	0.0134	0.454407	0.4565	0.0272852	0.0084	6.17121e-06	0.1089	7738	171165	0.00263382	20.4291
POLYISOPRENSYN.PWY..polyisoprenoid.biosynthesis..E..coli.	lung cancer	rs2042558	2	60221686	A	G	A	G	0.160468	-0.0175	0.193068	0.2122	0.0352994	0.0104	5.47016e-06	0.09362	7738	171165	0.00266352	20.66
POLYISOPRENSYN.PWY..polyisoprenoid.biosynthesis..E..coli.	lung cancer	rs4868691	5	176103364	C	T	C	T	-0.132027	0.0166	0.590829	0.5817	0.028598	0.0086	3.8996e-06	0.05263	7738	171165	0.00274682	21.308
POLYISOPRENSYN.PWY..polyisoprenoid.biosynthesis..E..coli.	lung cancer	rs4936253	11	134696042	G	A	G	A	-0.135675	0.0078	0.376581	0.3815	0.0302988	0.0102	7.53824e-06	0.4454	7738	171165	0.00258462	20.0464
POLYISOPRENSYN.PWY..polyisoprenoid.biosynthesis..E..coli.	lung cancer	rs6919931	6	50445123	G	A	G	A	0.185259	-0.0025	0.133549	0.1492	0.0412847	0.0115	7.21141e-06	0.826	7738	171165	0.00259551	20.1311
POLYISOPRENSYN.PWY..polyisoprenoid.biosynthesis..E..coli.	lung cancer	rs824634	5	6439663	C	T	C	T	-0.15561	0.0069	0.79113	0.7861	0.0343526	0.0101	5.90405e-06	0.4942	7738	171165	0.0026447	20.5137
PPGPPMET.PWY..ppGpp.biosynthesis	lung cancer	rs10404465	19	45843609	T	A	T	A	0.100853	-0.015	0.241021	0.2361	0.0216345	0.0098	3.13617e-06	0.1263	7738	171165	0.00280051	21.7256
PPGPPMET.PWY..ppGpp.biosynthesis	lung cancer	rs10767786	11	29107555	C	T	C	T	0.0852294	0.0139	0.388995	0.3681	0.0188124	0.0086	5.88478e-06	0.1055	7738	171165	0.00264552	20.52
PPGPPMET.PWY..ppGpp.biosynthesis	lung cancer	rs10783794	12	56987179	A	G	A	G	0.088903	0.0054	0.386545	0.3868	0.0192138	0.0086	3.70937e-06	0.5296	7738	171165	0.00275916	21.404
PPGPPMET.PWY..ppGpp.biosynthesis	lung cancer	rs2098065	17	2630997	G	A	G	A	0.0937673	0.019	0.527631	0.5432	0.0204054	0.0106	4.32295e-06	0.07401	7738	171165	0.00272145	21.1106
PPGPPMET.PWY..ppGpp.biosynthesis	lung cancer	rs4767337	12	116041090	A	C	A	C	-0.108238	-0.0082	0.188831	0.178	0.0235988	0.0109	4.50526e-06	0.452	7738	171165	0.00271126	21.0314
PPGPPMET.PWY..ppGpp.biosynthesis	lung cancer	rs60898162	17	70704730	G	A	G	A	0.090114	0.0007	0.332184	0.3419	0.0200532	0.0094	6.9981e-06	0.9382	7738	171165	0.00260289	20.1885
PPGPPMET.PWY..ppGpp.biosynthesis	lung cancer	rs7096411	10	133860668	G	A	G	A	-0.0857703	-0.0126	0.424831	0.426	0.0190509	0.0087	6.7262e-06	0.1507	7738	171165	0.00261263	20.2643
PPGPPMET.PWY..ppGpp.biosynthesis	lung cancer	rs71505230	9	136698656	G	A	G	A	0.201853	0.0526	0.0503279	0.0473	0.0430388	0.0222	2.73162e-06	0.01787	7738	171165	0.00283458	21.9906
PPGPPMET.PWY..ppGpp.biosynthesis	lung cancer	rs73648437	9	13955659	T	C	T	C	0.171367	-0.006	0.0744602	0.0757	0.0357695	0.0153	1.66062e-06	0.6957	7738	171165	0.00295742	22.9465
PPGPPMET.PWY..ppGpp.biosynthesis	lung cancer	rs743920	22	29621128	C	G	C	G	-0.139891	0.0092	0.128345	0.1343	0.0312514	0.0141	7.59486e-06	0.5175	7738	171165	0.00258279	20.0322
PPGPPMET.PWY..ppGpp.biosynthesis	lung cancer	rs8098406	18	73775523	G	A	G	A	0.0833677	-0.0082	0.475509	0.4336	0.0186966	0.009	8.23493e-06	0.3657	7738	171165	0.00256287	19.8773
PRPP.PWY..superpathway.of.histidine..purine..and.pyrimidine.biosynthesis	lung cancer	rs111364229	19	363382	G	C	G	C	-0.136952	-0.02	0.0892174	0.102	0.0305024	0.0147	7.1259e-06	0.1745	7738	171165	0.00259842	20.1538
PRPP.PWY..superpathway.of.histidine..purine..and.pyrimidine.biosynthesis	lung cancer	rs12359494	10	81790236	C	T	C	T	0.0720598	-0.0085	0.559445	0.5199	0.0162967	0.0083	9.79039e-06	0.3101	7738	171165	0.00252036	19.5467
PRPP.PWY..superpathway.of.histidine..purine..and.pyrimidine.biosynthesis	lung cancer	rs12549221	8	119568956	T	C	T	C	0.0961229	0.0027	0.787149	0.7895	0.0216562	0.0101	9.05545e-06	0.7891	7738	171165	0.00253955	19.696
PRPP.PWY..superpathway.of.histidine..purine..and.pyrimidine.biosynthesis	lung cancer	rs13080908	3	154094886	A	G	A	G	0.105164	-0.0161	0.165509	0.1821	0.0219949	0.011	1.74185e-06	0.1419	7738	171165	0.00294564	22.8548
PRPP.PWY..superpathway.of.histidine..purine..and.pyrimidine.biosynthesis	lung cancer	rs1526953	12	79695928	A	C	A	C	0.15864	0.0155	0.0584859	0.0533	0.0348064	0.019	5.16976e-06	0.4151	7738	171165	0.00267741	20.768
PRPP.PWY..superpathway.of.histidine..purine..and.pyrimidine.biosynthesis	lung cancer	rs237483	20	47974014	C	A	C	A	0.072289	-0.004	0.572926	0.5536	0.0163378	0.0084	9.66051e-06	0.6351	7738	171165	0.00252366	19.5724
PRPP.PWY..superpathway.of.histidine..purine..and.pyrimidine.biosynthesis	lung cancer	rs2406211	18	74348969	T	C	T	C	-0.0760629	-0.0133	0.416967	0.4468	0.0165964	0.0084	4.5811e-06	0.1121	7738	171165	0.00270715	20.9993
PRPP.PWY..superpathway.of.histidine..purine..and.pyrimidine.biosynthesis	lung cancer	rs2923143	16	57758163	G	A	G	A	-0.0973735	-0.0008	0.263102	0.2622	0.0189722	0.0096	2.86003e-07	0.9328	7738	171165	0.00339267	26.335
PRPP.PWY..superpathway.of.histidine..purine..and.pyrimidine.biosynthesis	lung cancer	rs4889160	16	80573300	G	A	G	A	0.0891387	0.0076	0.228647	0.2597	0.0194977	0.0094	4.83649e-06	0.4196	7738	171165	0.0026938	20.8955
PRPP.PWY..superpathway.of.histidine..purine..and.pyrimidine.biosynthesis	lung cancer	rs60152513	3	127459715	G	A	G	A	-0.140131	-0.026	0.0814397	0.0879	0.0305756	0.0154	4.581e-06	0.09092	7738	171165	0.00270715	20.9994
PRPP.PWY..superpathway.of.histidine..purine..and.pyrimidine.biosynthesis	lung cancer	rs61733531	3	36176541	C	T	C	T	0.100089	0.0069	0.171229	0.1497	0.0221499	0.0118	6.22171e-06	0.5589	7738	171165	0.00263182	20.4135
PRPP.PWY..superpathway.of.histidine..purine..and.pyrimidine.biosynthesis	lung cancer	rs72686468	14	22614034	A	G	A	G	0.152768	0.0131	0.069932	0.0713	0.0321889	0.0175	2.07491e-06	0.4529	7738	171165	0.00290243	22.5185
PRPP.PWY..superpathway.of.histidine..purine..and.pyrimidine.biosynthesis	lung cancer	rs73314327	10	93813267	T	C	T	C	0.0842558	-0.0174	0.269055	0.2577	0.0183589	0.0095	4.4457e-06	0.06633	7738	171165	0.00271455	21.0569
PRPP.PWY..superpathway.of.histidine..purine..and.pyrimidine.biosynthesis	lung cancer	rs73404911	7	98430244	A	G	A	G	0.0938654	-0.0053	0.229669	0.2407	0.0205933	0.0099	5.16297e-06	0.5919	7738	171165	0.00267772	20.7705
PRPP.PWY..superpathway.of.histidine..purine..and.pyrimidine.biosynthesis	lung cancer	rs857044	1	57302085	T	A	T	A	0.0822036	0.0048	0.282083	0.3162	0.0182948	0.011	7.01342e-06	0.6593	7738	171165	0.00260235	20.1843
PWY0.1061..superpathway.of.L.alanine.biosynthesis	lung cancer	rs17777155	9	18201242	A	G	A	G	-0.150878	0.0329	0.115793	0.1031	0.0325761	0.0146	3.62928e-06	0.02443	7738	171165	0.00276454	21.4458
PWY0.1061..superpathway.of.L.alanine.biosynthesis	lung cancer	rs2197911	3	16753607	G	A	G	A	-0.135967	0.0002	0.863153	0.8487	0.0292369	0.0118	3.31055e-06	0.9856	7738	171165	0.00278717	21.6218
PWY0.1061..superpathway.of.L.alanine.biosynthesis	lung cancer	rs2636908	3	193676416	T	C	T	C	0.224474	-0.0222	0.0721462	0.0648	0.0446249	0.019	4.89835e-07	0.2441	7738	171165	0.00325935	25.2968
PWY0.1061..superpathway.of.L.alanine.biosynthesis	lung cancer	rs2640045	1	95200211	C	T	C	T	0.104422	0.0132	0.448329	0.4511	0.021887	0.0099	1.83358e-06	0.1795	7738	171165	0.00293297	22.7562
PWY0.1061..superpathway.of.L.alanine.biosynthesis	lung cancer	rs4580784	5	27680835	G	A	G	A	-0.210802	-0.0379	0.0617492	0.0657	0.0455807	0.0192	3.74947e-06	0.04809	7738	171165	0.00275651	21.3833
PWY0.1061..superpathway.of.L.alanine.biosynthesis	lung cancer	rs57070266	2	11225028	T	C	T	C	-0.167376	0.0288	0.0895804	0.1006	0.0376323	0.0155	8.68041e-06	0.06406	7738	171165	0.00254992	19.7766
PWY0.1061..superpathway.of.L.alanine.biosynthesis	lung cancer	rs62385620	5	167763951	T	A	T	A	0.163648	-0.0154	0.111596	0.0903	0.0340993	0.017	1.59346e-06	0.3668	7738	171165	0.00296764	23.026
PWY0.1061..superpathway.of.L.alanine.biosynthesis	lung cancer	rs76618342	3	83822528	C	T	C	T	0.206201	0.021	0.0531755	0.0528	0.0447123	0.0197	3.99347e-06	0.2853	7738	171165	0.00274099	21.2625
PWY0.1061..superpathway.of.L.alanine.biosynthesis	lung cancer	rs7840028	8	67957130	C	T	C	T	0.175219	-0.0138	0.0810718	0.0852	0.0375257	0.0155	3.02239e-06	0.3732	7738	171165	0.00280966	21.7968
PWY0.1061..superpathway.of.L.alanine.biosynthesis	lung cancer	rs7947704	11	119412210	C	T	C	T	0.156566	-0.0145	0.0953912	0.0704	0.0348804	0.0167	7.1677e-06	0.3839	7738	171165	0.00259701	20.1428
PWY0.1241..ADP.L.glycero..beta..D.manno.heptose.biosynthesis	lung cancer	rs12633789	3	16390078	G	A	G	A	0.171793	0.019	0.102012	0.0902	0.037161	0.0144	3.78338e-06	0.1861	7738	171165	0.00275429	21.366
PWY0.1241..ADP.L.glycero..beta..D.manno.heptose.biosynthesis	lung cancer	rs13007128	2	66651276	C	T	C	T	0.106983	-0.0114	0.443255	0.4743	0.0237458	0.0084	6.62598e-06	0.1725	7738	171165	0.00261631	20.2929
PWY0.1241..ADP.L.glycero..beta..D.manno.heptose.biosynthesis	lung cancer	rs1444625	13	43851788	C	G	C	G	-0.161047	0.0307	0.130907	0.1243	0.0329118	0.0179	9.91631e-07	0.08666	7738	171165	0.00308483	23.9381
PWY0.1241..ADP.L.glycero..beta..D.manno.heptose.biosynthesis	lung cancer	rs17175056	13	94779284	A	G	A	G	0.152298	0.0237	0.122605	0.1485	0.0331672	0.0199	4.3937e-06	0.235	7738	171165	0.00271744	21.0794
PWY0.1241..ADP.L.glycero..beta..D.manno.heptose.biosynthesis	lung cancer	rs35006616	7	16068628	G	A	G	A	0.107238	-0.0108	0.467335	0.4665	0.022109	0.0084	1.23205e-06	0.1954	7738	171165	0.00303118	23.5205
PWY0.1241..ADP.L.glycero..beta..D.manno.heptose.biosynthesis	lung cancer	rs3923652	7	155148917	A	C	A	C	-0.163821	0.0256	0.103319	0.1045	0.0357516	0.0152	4.6014e-06	0.092	7738	171165	0.00270609	20.9911
PWY0.1241..ADP.L.glycero..beta..D.manno.heptose.biosynthesis	lung cancer	rs6581517	12	64394752	A	T	A	T	0.103616	-0.0004	0.36771	0.3863	0.0233533	0.0088	9.12641e-06	0.9674	7738	171165	0.00253761	19.6809
PWY0.1241..ADP.L.glycero..beta..D.manno.heptose.biosynthesis	lung cancer	rs71420343	2	59988924	T	C	T	C	0.138554	-0.0072	0.164126	0.1609	0.0301188	0.0117	4.21998e-06	0.5372	7738	171165	0.00272739	21.1568
PWY0.1241..ADP.L.glycero..beta..D.manno.heptose.biosynthesis	lung cancer	rs9923601	16	79345648	G	A	G	A	0.200457	-0.0345	0.0630599	0.0698	0.045196	0.0165	9.19581e-06	0.03671	7738	171165	0.00253578	19.6666
PWY0.1261..anhydromuropeptides.recycling	lung cancer	rs10504039	8	40937651	T	C	T	C	-0.101677	0.0037	0.15413	0.1499	0.0226642	0.0116	7.2497e-06	0.7504	7738	171165	0.00259423	20.1211
PWY0.1261..anhydromuropeptides.recycling	lung cancer	rs11588833	1	171774483	A	G	A	G	-0.131667	-0.0043	0.0865587	0.0939	0.0297656	0.015	9.71404e-06	0.7743	7738	171165	0.00252231	19.562
PWY0.1261..anhydromuropeptides.recycling	lung cancer	rs11707688	3	64399587	C	T	C	T	-0.109234	0.0017	0.157658	0.1513	0.0246485	0.0125	9.35104e-06	0.8947	7738	171165	0.00253166	19.6346
PWY0.1261..anhydromuropeptides.recycling	lung cancer	rs4501561	8	132168988	T	C	T	C	0.105819	-0.0127	0.840069	0.8522	0.0234874	0.0117	6.62689e-06	0.2771	7738	171165	0.00261632	20.2929
PWY0.1261..anhydromuropeptides.recycling	lung cancer	rs59853081	4	168417011	C	T	C	T	-0.0841117	0.0083	0.280601	0.274	0.0188956	0.0095	8.5312e-06	0.3781	7738	171165	0.00255418	19.8098
PWY0.1261..anhydromuropeptides.recycling	lung cancer	rs7228238	18	2641314	C	T	C	T	-0.0837211	-0.006	0.416673	0.3719	0.0168889	0.0088	7.15336e-07	0.492	7738	171165	0.00316564	24.5672
PWY0.1261..anhydromuropeptides.recycling	lung cancer	rs7544236	1	199108406	T	C	T	C	0.0825818	-0.0054	0.360295	0.3762	0.0175279	0.0086	2.45952e-06	0.5334	7738	171165	0.00286046	22.192
PWY0.1261..anhydromuropeptides.recycling	lung cancer	rs7964114	12	118532402	T	C	T	C	0.0920566	0.0059	0.240609	0.2595	0.0197131	0.0098	3.01446e-06	0.5504	7738	171165	0.00281028	21.8016
PWY0.1296..purine.ribonucleosides.degradation	lung cancer	rs12915465	15	55603302	T	C	T	C	0.132221	0.0112	0.0932693	0.0915	0.0279715	0.0141	2.27851e-06	0.4279	7738	171165	0.00287931	22.3387
PWY0.1296..purine.ribonucleosides.degradation	lung cancer	rs1468579	7	157536971	C	T	C	T	-0.0929607	0.0004	0.256093	0.2509	0.0193606	0.011	1.5746e-06	0.9691	7738	171165	0.00297057	23.0488
PWY0.1296..purine.ribonucleosides.degradation	lung cancer	rs2425056	20	33909245	G	A	G	A	-0.0745895	0.0202	0.344212	0.32	0.0168811	0.0088	9.93779e-06	0.02117	7738	171165	0.0025167	19.5183
PWY0.1296..purine.ribonucleosides.degradation	lung cancer	rs416270	3	148351156	G	T	G	T	-0.0856028	0.0025	0.265633	0.262	0.0187084	0.0107	4.74788e-06	0.8164	7738	171165	0.00269836	20.931
PWY0.1296..purine.ribonucleosides.degradation	lung cancer	rs6669249	1	95531373	A	C	A	C	-0.0853442	-0.0171	0.756591	0.7487	0.0186355	0.0094	4.65758e-06	0.06812	7738	171165	0.0027031	20.9678
PWY0.1296..purine.ribonucleosides.degradation	lung cancer	rs6806908	3	149676059	G	A	G	A	0.0901572	0.0081	0.278595	0.2617	0.020315	0.0095	9.08197e-06	0.3931	7738	171165	0.00253883	19.6904
PWY0.1296..purine.ribonucleosides.degradation	lung cancer	rs76985731	13	27815189	T	C	T	C	0.180318	0.0092	0.0534186	0.0513	0.0366688	0.0183	8.76698e-07	0.6146	7738	171165	0.00311531	24.1753
PWY0.1296..purine.ribonucleosides.degradation	lung cancer	rs7699343	4	55710544	C	T	C	T	0.0948032	0.0162	0.173113	0.1815	0.0213909	0.0109	9.33899e-06	0.1381	7738	171165	0.00253197	19.637
PWY0.1297..superpathway.of.purine.deoxyribonucleosides.degradation	lung cancer	rs1009644	19	45560373	T	C	T	C	-0.0744787	-0.0058	0.591879	0.6113	0.0165694	0.0088	6.95841e-06	0.5146	7738	171165	0.00260429	20.1994
PWY0.1297..superpathway.of.purine.deoxyribonucleosides.degradation	lung cancer	rs111171	16	20959390	A	G	A	G	-0.0924102	0.0096	0.729093	0.7105	0.0187424	0.0094	8.2003e-07	0.3094	7738	171165	0.00313183	24.304
PWY0.1297..superpathway.of.purine.deoxyribonucleosides.degradation	lung cancer	rs11543947	14	23504021	G	A	G	A	-0.173247	-0.0129	0.069182	0.077	0.0339465	0.0159	3.33388e-07	0.4158	7738	171165	0.0033547	26.0393
PWY0.1297..superpathway.of.purine.deoxyribonucleosides.degradation	lung cancer	rs12700304	7	21840496	G	T	G	T	0.0872428	-0.004	0.250107	0.2339	0.0187529	0.01	3.28352e-06	0.6866	7738	171165	0.00278921	21.6376
PWY0.1297..superpathway.of.purine.deoxyribonucleosides.degradation	lung cancer	rs17639960	2	193447212	T	C	T	C	-0.109664	-0.0249	0.156483	0.1329	0.0231362	0.0138	2.13806e-06	0.0712	7738	171165	0.00289505	22.4611
PWY0.1297..superpathway.of.purine.deoxyribonucleosides.degradation	lung cancer	rs2914928	5	97048466	T	C	T	C	-0.0816632	0.002	0.307512	0.3202	0.0177702	0.009	4.31708e-06	0.8279	7738	171165	0.0027218	21.1133
PWY0.1297..superpathway.of.purine.deoxyribonucleosides.degradation	lung cancer	rs35108480	5	174248861	G	C	G	C	0.0804747	-0.0223	0.297202	0.2891	0.0181741	0.0092	9.51108e-06	0.01542	7738	171165	0.00252746	19.602
PWY0.1297..superpathway.of.purine.deoxyribonucleosides.degradation	lung cancer	rs7349706	4	41663002	A	C	A	C	0.0810335	0.0097	0.345869	0.3309	0.0176312	0.0127	4.30606e-06	0.4433	7738	171165	0.00272241	21.118
PWY0.1297..superpathway.of.purine.deoxyribonucleosides.degradation	lung cancer	rs7608101	2	78383288	T	C	T	C	0.0836171	-0.0281	0.283873	0.2597	0.0183571	0.0098	5.23757e-06	0.004352	7738	171165	0.00267418	20.7429
PWY0.1297..superpathway.of.purine.deoxyribonucleosides.degradation	lung cancer	rs9527167	13	31657667	A	G	A	G	0.110794	-0.0339	0.17668	0.1679	0.0229484	0.0126	1.37946e-06	0.007022	7738	171165	0.00300326	23.3032
PWY0.1298..superpathway.of.pyrimidine.deoxyribonucleosides.degradation	lung cancer	rs11957688	5	22835892	T	C	T	C	0.15521	0.0124	0.060138	0.0545	0.0343438	0.0185	6.20469e-06	0.5019	7738	171165	0.0026325	20.4188
PWY0.1298..superpathway.of.pyrimidine.deoxyribonucleosides.degradation	lung cancer	rs1467160	8	66299726	T	G	T	G	-0.0751674	-0.0087	0.459531	0.4572	0.0166274	0.0084	6.16354e-06	0.3014	7738	171165	0.00263412	20.4314
PWY0.1298..superpathway.of.pyrimidine.deoxyribonucleosides.degradation	lung cancer	rs17185203	12	68821543	C	A	C	A	-0.0819107	0.0271	0.277257	0.3044	0.0182028	0.013	6.79892e-06	0.03779	7738	171165	0.00261	20.2438
PWY0.1298..superpathway.of.pyrimidine.deoxyribonucleosides.degradation	lung cancer	rs2309464	4	182241408	T	G	T	G	0.0854547	-0.002	0.24989	0.2428	0.019089	0.0097	7.58211e-06	0.8367	7738	171165	0.00258317	20.0352
PWY0.1298..superpathway.of.pyrimidine.deoxyribonucleosides.degradation	lung cancer	rs257077	5	5833993	G	T	G	T	-0.101168	-0.0251	0.82837	0.8186	0.0220981	0.0107	4.6917e-06	0.01946	7738	171165	0.0027013	20.9539
PWY0.1298..superpathway.of.pyrimidine.deoxyribonucleosides.degradation	lung cancer	rs3785328	16	57677789	A	G	A	G	-0.16513	0.0247	0.0679896	0.0516	0.0322689	0.0209	3.0992e-07	0.2368	7738	171165	0.00337278	26.1801
PWY0.1298..superpathway.of.pyrimidine.deoxyribonucleosides.degradation	lung cancer	rs56332785	8	67115186	C	T	C	T	0.0801429	0.0085	0.320611	0.3106	0.0177352	0.0094	6.2177e-06	0.3632	7738	171165	0.00263199	20.4148
PWY0.1298..superpathway.of.pyrimidine.deoxyribonucleosides.degradation	lung cancer	rs62248586	3	11849975	G	T	G	T	-0.0795788	-0.0149	0.375075	0.3796	0.0172392	0.0086	3.90931e-06	0.0829	7738	171165	0.00274623	21.3034
PWY0.1298..superpathway.of.pyrimidine.deoxyribonucleosides.degradation	lung cancer	rs6944623	7	33219861	G	C	G	C	0.10404	-0.0274	0.844165	0.8675	0.0227051	0.0125	4.60098e-06	0.0282	7738	171165	0.00270613	20.9914
PWY0.1298..superpathway.of.pyrimidine.deoxyribonucleosides.degradation	lung cancer	rs7138789	12	97790219	G	A	G	A	0.119569	-0.0209	0.113296	0.1134	0.0266099	0.0135	7.00922e-06	0.1195	7738	171165	0.0026025	20.1855
PWY0.1298..superpathway.of.pyrimidine.deoxyribonucleosides.degradation	lung cancer	rs73169038	13	31655813	A	G	A	G	-0.141377	0.0129	0.0739753	0.0886	0.0309812	0.0151	5.03501e-06	0.3911	7738	171165	0.00268389	20.8185
PWY0.1298..superpathway.of.pyrimidine.deoxyribonucleosides.degradation	lung cancer	rs77470149	9	93365000	G	A	G	A	0.171368	0.0284	0.0523097	0.0451	0.0365039	0.0199	2.67258e-06	0.1551	7738	171165	0.00283999	22.0327
PWY0.1298..superpathway.of.pyrimidine.deoxyribonucleosides.degradation	lung cancer	rs7859597	9	15075185	A	G	A	G	0.0846329	-0.0195	0.257566	0.257	0.0184862	0.0094	4.69062e-06	0.03726	7738	171165	0.00270134	20.9542
PWY0.1298..superpathway.of.pyrimidine.deoxyribonucleosides.degradation	lung cancer	rs79103551	9	73406240	C	T	C	T	0.152765	0.0391	0.0647766	0.0692	0.0333575	0.0173	4.65801e-06	0.02331	7738	171165	0.00270307	20.9676
PWY0.1298..superpathway.of.pyrimidine.deoxyribonucleosides.degradation	lung cancer	rs997227	6	80340670	C	A	C	A	-0.077565	0.0013	0.412248	0.4424	0.01695	0.0118	4.73685e-06	0.9142	7738	171165	0.00269892	20.9353
PWY0.1338..polymyxin.resistance	lung cancer	rs12472695	2	65804266	C	T	C	T	0.149611	-0.0028	0.299909	0.2922	0.032136	0.0102	3.23132e-06	0.7853	7738	171165	0.00279319	21.6686
PWY0.1338..polymyxin.resistance	lung cancer	rs12718724	7	52995901	C	T	C	T	-0.202477	-0.0006	0.119583	0.1271	0.0448731	0.0176	6.41564e-06	0.9742	7738	171165	0.00262427	20.3548
PWY0.1338..polymyxin.resistance	lung cancer	rs13140831	4	44580804	G	A	G	A	0.139782	0.0023	0.548186	0.551	0.0315732	0.0086	9.54465e-06	0.7926	7738	171165	0.00252661	19.5954
PWY0.1338..polymyxin.resistance	lung cancer	rs135184	22	34492709	A	T	A	T	0.177769	-0.0186	0.788217	0.763	0.0395527	0.0144	6.97381e-06	0.1951	7738	171165	0.00260375	20.1952
PWY0.1338..polymyxin.resistance	lung cancer	rs3106302	2	231840110	C	T	C	T	0.162574	0.0071	0.617457	0.5898	0.0358688	0.0091	5.82975e-06	0.4326	7738	171165	0.00264782	20.5379
PWY0.1338..polymyxin.resistance	lung cancer	rs4942275	13	44665868	C	T	C	T	0.224867	0.0374	0.141655	0.1335	0.041483	0.0139	5.93649e-08	0.006965	7738	171165	0.003783	29.3764
PWY0.1338..polymyxin.resistance	lung cancer	rs7225041	17	505227	G	C	G	C	-0.154749	-0.0006	0.317453	0.3045	0.0331496	0.0092	3.0383e-06	0.9456	7738	171165	0.00280834	21.7865
PWY0.1338..polymyxin.resistance	lung cancer	rs7478946	11	12002139	C	T	C	T	-0.143621	0.0082	0.612149	0.611	0.0316509	0.0092	5.68827e-06	0.3732	7738	171165	0.00265388	20.585
PWY0.1338..polymyxin.resistance	lung cancer	rs76296650	16	83333772	A	G	A	G	-0.241937	-0.0235	0.123104	0.1141	0.045853	0.0132	1.31768e-07	0.07562	7738	171165	0.00358493	27.8328
PWY0.1338..polymyxin.resistance	lung cancer	rs884587	10	112374302	C	T	C	T	0.143447	0.0017	0.343527	0.3014	0.0322801	0.0094	8.83731e-06	0.8581	7738	171165	0.00254553	19.7424
PWY0.1415..superpathway.of.heme.biosynthesis.from.uroporphyrinogen.III	lung cancer	rs1051765	10	11376999	A	G	A	G	-0.208775	-0.0059	0.101125	0.1096	0.0448265	0.0131	3.20214e-06	0.6535	7738	171165	0.00279539	21.6858
PWY0.1415..superpathway.of.heme.biosynthesis.from.uroporphyrinogen.III	lung cancer	rs17698956	8	23396084	A	G	A	G	-0.175101	0.0047	0.148196	0.1659	0.038039	0.011	4.16026e-06	0.6731	7738	171165	0.00273088	21.1839
PWY0.1415..superpathway.of.heme.biosynthesis.from.uroporphyrinogen.III	lung cancer	rs2636908	3	193676416	T	C	T	C	0.277949	-0.0222	0.0737234	0.0648	0.0595021	0.019	2.99371e-06	0.2441	7738	171165	0.00281199	21.8149
PWY0.1415..superpathway.of.heme.biosynthesis.from.uroporphyrinogen.III	lung cancer	rs4238492	15	28041904	A	G	A	G	0.128463	-0.0223	0.546024	0.4713	0.0266247	0.0085	1.4003e-06	0.009132	7738	171165	0.00299953	23.2742
PWY0.1415..superpathway.of.heme.biosynthesis.from.uroporphyrinogen.III	lung cancer	rs62174134	2	130195963	C	T	C	T	-0.156658	0.0193	0.209295	0.1948	0.0333638	0.0106	2.66011e-06	0.06844	7738	171165	0.00284112	22.0415
PWY0.1415..superpathway.of.heme.biosynthesis.from.uroporphyrinogen.III	lung cancer	rs6451170	5	34816722	G	A	G	A	0.125289	0.0029	0.550576	0.5844	0.027247	0.0084	4.2604e-06	0.7296	7738	171165	0.00272505	21.1386
PWY0.1415..superpathway.of.heme.biosynthesis.from.uroporphyrinogen.III	lung cancer	rs77953737	7	137197226	C	T	C	T	-0.27245	-0.0209	0.0703799	0.0637	0.0600901	0.0237	5.78709e-06	0.3772	7738	171165	0.00264964	20.5521
PWY0.1415..superpathway.of.heme.biosynthesis.from.uroporphyrinogen.III	lung cancer	rs942033	13	112606790	C	T	C	T	0.130758	0.0058	0.591911	0.5706	0.0278127	0.0086	2.58393e-06	0.4982	7738	171165	0.00284828	22.0972
PWY0.1415..superpathway.of.heme.biosynthesis.from.uroporphyrinogen.III	lung cancer	rs9619066	22	17807116	C	T	C	T	-0.223827	0.0312	0.124649	0.1173	0.0425987	0.0136	1.48576e-07	0.02121	7738	171165	0.00355514	27.6007
PWY0.1479..tRNA.processing	lung cancer	rs10253848	7	154699368	C	T	C	T	-0.0990509	0.0119	0.200092	0.2117	0.0219756	0.0106	6.56523e-06	0.2637	7738	171165	0.00261859	20.3106
PWY0.1479..tRNA.processing	lung cancer	rs11076031	16	54365492	A	G	A	G	0.0847081	0.0033	0.710524	0.693	0.0191672	0.0089	9.89578e-06	0.7097	7738	171165	0.00251773	19.5263
PWY0.1479..tRNA.processing	lung cancer	rs1635513	1	242070247	A	C	A	C	-0.0905622	0.0111	0.756081	0.7418	0.020259	0.0103	7.81412e-06	0.2804	7738	171165	0.00257578	19.9777
PWY0.1479..tRNA.processing	lung cancer	rs1851324	2	217248951	G	A	G	A	-0.161975	-0.0169	0.0702002	0.0661	0.0342564	0.0173	2.26391e-06	0.3305	7738	171165	0.00288092	22.3512
PWY0.1479..tRNA.processing	lung cancer	rs2122704	4	137205439	T	C	T	C	-0.0803788	0.0055	0.48886	0.4853	0.0173521	0.0118	3.61751e-06	0.6417	7738	171165	0.00276533	21.4519
PWY0.1479..tRNA.processing	lung cancer	rs2806453	10	134942319	C	T	C	T	-0.188753	0.0327	0.0552986	0.0576	0.0417029	0.0231	6.00731e-06	0.1559	7738	171165	0.00264045	20.4806
PWY0.1479..tRNA.processing	lung cancer	rs651761	18	60603484	A	G	A	G	-0.0822431	-0.0076	0.606234	0.5901	0.0180028	0.0084	4.91575e-06	0.3685	7738	171165	0.0026898	20.8644
PWY0.1479..tRNA.processing	lung cancer	rs882051	15	100272454	C	T	C	T	-0.168605	-0.0232	0.0806239	0.0735	0.0348207	0.019	1.28478e-06	0.2231	7738	171165	0.00302081	23.4398
PWY0.1479..tRNA.processing	lung cancer	rs9559715	13	110711702	G	A	G	A	-0.086471	-0.0011	0.391003	0.4004	0.0187942	0.0088	4.2062e-06	0.8993	7738	171165	0.00272821	21.1632
PWY0.1479..tRNA.processing	lung cancer	rs9972917	17	34418571	C	A	C	A	0.112943	-0.0324	0.138195	0.1327	0.0251817	0.0141	7.28736e-06	0.02135	7738	171165	0.00259294	20.1111
PWY0.1533..methylphosphonate.degradation.I	lung cancer	rs10433369	3	105180455	T	A	T	A	-0.152536	-0.0071	0.216065	0.1977	0.0342642	0.0103	8.51648e-06	0.4909	7738	171165	0.00255461	19.813
PWY0.1533..methylphosphonate.degradation.I	lung cancer	rs12719662	7	154989503	A	C	A	C	-0.138676	0.0021	0.276985	0.2665	0.0310384	0.0095	7.89951e-06	0.8231	7738	171165	0.0025731	19.9568
PWY0.1533..methylphosphonate.degradation.I	lung cancer	rs12921798	16	62405413	G	A	G	A	0.284	-0.0014	0.062306	0.0643	0.0592952	0.0181	1.67113e-06	0.9389	7738	171165	0.00295586	22.9343
PWY0.1533..methylphosphonate.degradation.I	lung cancer	rs2884357	2	11218523	C	T	C	T	0.124817	-0.0223	0.541334	0.567	0.0281297	0.0121	9.11339e-06	0.0644	7738	171165	0.00253796	19.6836
PWY0.1533..methylphosphonate.degradation.I	lung cancer	rs6009311	22	50118723	C	A	C	A	0.194241	0.0026	0.122084	0.1353	0.0435545	0.0161	8.20711e-06	0.8724	7738	171165	0.00256373	19.884
PWY0.1533..methylphosphonate.degradation.I	lung cancer	rs61861701	10	112365004	A	G	A	G	0.167195	0.0012	0.250813	0.2119	0.0334935	0.011	5.98026e-07	0.9135	7738	171165	0.00320997	24.9123
PWY0.1586..peptidoglycan.maturation..meso.diaminopimelate.containing.	lung cancer	rs11752725	6	152797076	G	A	G	A	-0.0899095	-0.0195	0.220828	0.2344	0.0195442	0.01	4.21862e-06	0.05146	7738	171165	0.00272747	21.1574
PWY0.1586..peptidoglycan.maturation..meso.diaminopimelate.containing.	lung cancer	rs1407463	9	8031935	G	A	G	A	0.0864995	-0.0007	0.243409	0.2442	0.0187939	0.0097	4.17388e-06	0.9402	7738	171165	0.00273009	21.1778
PWY0.1586..peptidoglycan.maturation..meso.diaminopimelate.containing.	lung cancer	rs2582975	2	104582286	T	A	T	A	0.13136	-0.0073	0.0858736	0.0967	0.0289197	0.0145	5.56634e-06	0.6132	7738	171165	0.00265922	20.6265
PWY0.1586..peptidoglycan.maturation..meso.diaminopimelate.containing.	lung cancer	rs295654	5	58107171	C	T	C	T	0.0725749	-0.0075	0.552585	0.5621	0.0163752	0.0084	9.33684e-06	0.3728	7738	171165	0.00253204	19.6376
PWY0.1586..peptidoglycan.maturation..meso.diaminopimelate.containing.	lung cancer	rs6870833	5	170268182	A	G	A	G	0.164484	0.0224	0.944468	0.9466	0.0369097	0.0201	8.33489e-06	0.265	7738	171165	0.00255991	19.8543
PWY0.1586..peptidoglycan.maturation..meso.diaminopimelate.containing.	lung cancer	rs72744985	5	17865591	G	C	G	C	-0.0876611	0.0042	0.211681	0.2196	0.0197373	0.01	8.93779e-06	0.6768	7738	171165	0.00254275	19.7209
PWY0.1586..peptidoglycan.maturation..meso.diaminopimelate.containing.	lung cancer	rs73647057	9	71619571	T	C	T	C	0.156754	0.0222	0.0596017	0.0399	0.0345735	0.0222	5.78975e-06	0.3178	7738	171165	0.00264953	20.5513
PWY0.1586..peptidoglycan.maturation..meso.diaminopimelate.containing.	lung cancer	rs74574052	13	72180959	G	A	G	A	0.170934	0.02	0.0762527	0.085	0.0316003	0.0208	6.32922e-08	0.3366	7738	171165	0.0037671	29.2524
PWY0.1586..peptidoglycan.maturation..meso.diaminopimelate.containing.	lung cancer	rs80161029	19	14568122	A	G	A	G	0.0988357	0.0193	0.184043	0.1979	0.0216552	0.0118	5.01741e-06	0.101	7738	171165	0.00268477	20.8253
PWY0.162..superpathway.of.pyrimidine.ribonucleotides.de.novo.biosynthesis	lung cancer	rs12199072	6	39977989	T	A	T	A	-0.173948	-0.0001	0.0531609	0.0504	0.0384053	0.0205	5.91902e-06	0.9945	7738	171165	0.0026441	20.509
PWY0.162..superpathway.of.pyrimidine.ribonucleotides.de.novo.biosynthesis	lung cancer	rs12408719	1	180895371	C	T	C	T	-0.144912	0.0211	0.0764169	0.0771	0.0308402	0.0163	2.61704e-06	0.196	7738	171165	0.00284517	22.073
PWY0.162..superpathway.of.pyrimidine.ribonucleotides.de.novo.biosynthesis	lung cancer	rs1447466	11	112704136	C	G	C	G	0.0928312	-0.0074	0.244487	0.2575	0.019666	0.0102	2.35396e-06	0.4704	7738	171165	0.0028713	22.2763
PWY0.162..superpathway.of.pyrimidine.ribonucleotides.de.novo.biosynthesis	lung cancer	rs17365730	1	163793913	T	C	T	C	-0.157374	0.0116	0.0926492	0.0909	0.0319129	0.0188	8.16601e-07	0.5362	7738	171165	0.00313287	24.312
PWY0.162..superpathway.of.pyrimidine.ribonucleotides.de.novo.biosynthesis	lung cancer	rs2325098	6	88901935	C	T	C	T	-0.0813327	0.0146	0.422317	0.406	0.0162528	0.0085	5.60893e-07	0.08545	7738	171165	0.00322583	25.0358
PWY0.162..superpathway.of.pyrimidine.ribonucleotides.de.novo.biosynthesis	lung cancer	rs34070159	7	148308940	C	T	C	T	-0.116597	0.0382	0.140701	0.1479	0.0245192	0.0131	1.98103e-06	0.003534	7738	171165	0.00291384	22.6074
PWY0.162..superpathway.of.pyrimidine.ribonucleotides.de.novo.biosynthesis	lung cancer	rs706948	6	117578073	T	G	T	G	0.0988291	0.0003	0.170836	0.1811	0.021899	0.011	6.39337e-06	0.9809	7738	171165	0.00262513	20.3615
PWY0.162..superpathway.of.pyrimidine.ribonucleotides.de.novo.biosynthesis	lung cancer	rs7812884	8	3581929	G	A	G	A	0.134223	-0.0284	0.0802829	0.083	0.0296141	0.0156	5.83176e-06	0.06863	7738	171165	0.00264775	20.5374
PWY0.162..superpathway.of.pyrimidine.ribonucleotides.de.novo.biosynthesis	lung cancer	rs79249788	9	121020678	T	C	T	C	-0.1511	-0.0026	0.0743671	0.0692	0.0326575	0.0174	3.71339e-06	0.8834	7738	171165	0.00275889	21.4018
PWY0.162..superpathway.of.pyrimidine.ribonucleotides.de.novo.biosynthesis	lung cancer	rs883271	9	132080837	A	G	A	G	0.0807466	-0.0016	0.306345	0.2781	0.0175079	0.0094	3.98786e-06	0.867	7738	171165	0.00274132	21.2651
PWY0.162..superpathway.of.pyrimidine.ribonucleotides.de.novo.biosynthesis	lung cancer	rs9876083	3	63171044	A	G	A	G	0.0831467	-0.0044	0.301164	0.3083	0.0175189	0.0089	2.07362e-06	0.6211	7738	171165	0.00290259	22.5198
PWY0.781..aspartate.superpathway	lung cancer	rs10930969	2	182327957	G	A	G	A	-0.0948247	-0.0075	0.193414	0.1938	0.0209472	0.0105	5.98701e-06	0.4758	7738	171165	0.00264128	20.487
PWY0.781..aspartate.superpathway	lung cancer	rs10953974	7	122872010	G	T	G	T	-0.113712	0.0059	0.12518	0.1339	0.0245455	0.0129	3.60928e-06	0.6503	7738	171165	0.0027659	21.4564
PWY0.781..aspartate.superpathway	lung cancer	rs1266788	6	52345613	G	A	G	A	0.0807865	0.006	0.615349	0.6449	0.0167566	0.0086	1.42722e-06	0.4845	7738	171165	0.00299485	23.2377
PWY0.781..aspartate.superpathway	lung cancer	rs35751200	11	133725481	A	G	A	G	0.174336	0.0301	0.0586888	0.0604	0.0354376	0.0175	8.67481e-07	0.08508	7738	171165	0.00311789	24.1954
PWY0.781..aspartate.superpathway	lung cancer	rs36057901	3	12607208	G	A	G	A	-0.159157	0.0159	0.0551178	0.0543	0.0359385	0.0181	9.48462e-06	0.3783	7738	171165	0.00252815	19.6074
PWY0.781..aspartate.superpathway	lung cancer	rs4802635	19	50401320	A	G	A	G	0.0738678	-0.0103	0.551957	0.547	0.0164053	0.0091	6.70996e-06	0.2564	7738	171165	0.00261323	20.2689
PWY0.781..aspartate.superpathway	lung cancer	rs4845710	1	155033014	G	A	G	A	0.16966	-0.0093	0.0537267	0.0633	0.037583	0.0172	6.35346e-06	0.5899	7738	171165	0.00262667	20.3734
PWY0.781..aspartate.superpathway	lung cancer	rs59244529	1	86572316	C	T	C	T	0.104891	-0.0249	0.151476	0.131	0.0232	0.0126	6.15049e-06	0.04725	7738	171165	0.00263467	20.4356
PWY0.781..aspartate.superpathway	lung cancer	rs61945524	13	34300469	C	T	C	T	-0.0852612	-0.0009	0.30013	0.3126	0.0183628	0.0096	3.43147e-06	0.9239	7738	171165	0.00277836	21.5533
PWY0.781..aspartate.superpathway	lung cancer	rs77354939	9	36032315	C	T	C	T	0.163124	0.0077	0.0665235	0.0853	0.0350464	0.0165	3.24751e-06	0.6428	7738	171165	0.00279194	21.6589
PWY0.845..superpathway.of.pyridoxal.5..phosphate.biosynthesis.and.salvage	lung cancer	rs10096075	8	62681569	G	C	G	C	0.0755231	0.001	0.361804	0.3731	0.017007	0.0087	8.96644e-06	0.9124	7738	171165	0.00254197	19.7148
PWY0.845..superpathway.of.pyridoxal.5..phosphate.biosynthesis.and.salvage	lung cancer	rs11859534	16	24014087	G	A	G	A	0.153904	0.0045	0.0716874	0.0961	0.0345524	0.0155	8.41977e-06	0.7709	7738	171165	0.00255742	19.835
PWY0.845..superpathway.of.pyridoxal.5..phosphate.biosynthesis.and.salvage	lung cancer	rs12508123	4	180320695	C	T	C	T	0.0969126	-0.008	0.226339	0.2259	0.0196872	0.0099	8.53945e-07	0.4172	7738	171165	0.00312181	24.2259
PWY0.845..superpathway.of.pyridoxal.5..phosphate.biosynthesis.and.salvage	lung cancer	rs143107308	22	43893034	T	C	T	C	0.0750211	-0.0201	0.528212	0.5237	0.0166577	0.0088	6.67806e-06	0.02314	7738	171165	0.00261439	20.278
PWY0.845..superpathway.of.pyridoxal.5..phosphate.biosynthesis.and.salvage	lung cancer	rs17699454	14	49342239	A	C	A	C	0.0827054	0.0035	0.685024	0.67	0.0178292	0.0091	3.50502e-06	0.7025	7738	171165	0.00277312	21.5125
PWY0.845..superpathway.of.pyridoxal.5..phosphate.biosynthesis.and.salvage	lung cancer	rs2039970	13	60910291	C	T	C	T	0.0794238	-0.0051	0.633971	0.6542	0.0169979	0.0088	2.97468e-06	0.5583	7738	171165	0.00281357	21.8272
PWY0.845..superpathway.of.pyridoxal.5..phosphate.biosynthesis.and.salvage	lung cancer	rs2703175	18	39049087	A	G	A	G	0.114277	-0.0095	0.870736	0.8859	0.0242361	0.014	2.41529e-06	0.4974	7738	171165	0.00286495	22.227
PWY0.845..superpathway.of.pyridoxal.5..phosphate.biosynthesis.and.salvage	lung cancer	rs28493178	18	66083958	A	T	A	T	0.104735	-0.006	0.14811	0.1858	0.023543	0.0107	8.63973e-06	0.5765	7738	171165	0.00255107	19.7855
PWY0.845..superpathway.of.pyridoxal.5..phosphate.biosynthesis.and.salvage	lung cancer	rs384592	19	23458920	A	G	A	G	0.118355	-0.0327	0.13778	0.1132	0.0259559	0.0168	5.11894e-06	0.05098	7738	171165	0.00267983	20.7869
PWY0.845..superpathway.of.pyridoxal.5..phosphate.biosynthesis.and.salvage	lung cancer	rs4720493	7	747977	G	A	G	A	-0.106574	-0.0121	0.133009	0.1297	0.0241198	0.0148	9.93779e-06	0.411	7738	171165	0.0025167	19.5183
PWY0.845..superpathway.of.pyridoxal.5..phosphate.biosynthesis.and.salvage	lung cancer	rs4797215	18	5593496	G	A	G	A	0.124319	0.0165	0.0941791	0.0981	0.0278948	0.0147	8.32262e-06	0.2609	7738	171165	0.00256027	19.8571
PWY0.845..superpathway.of.pyridoxal.5..phosphate.biosynthesis.and.salvage	lung cancer	rs4857976	3	21106756	A	G	A	G	0.132735	0.0192	0.878392	0.8872	0.0274414	0.0154	1.31786e-06	0.2134	7738	171165	0.00301452	23.3909
PWY0.845..superpathway.of.pyridoxal.5..phosphate.biosynthesis.and.salvage	lung cancer	rs7102851	11	116269470	T	C	T	C	-0.0927676	-0.0174	0.271372	0.2693	0.0186274	0.0093	6.35243e-07	0.06275	7738	171165	0.00319499	24.7957
PWY0.845..superpathway.of.pyridoxal.5..phosphate.biosynthesis.and.salvage	lung cancer	rs7186220	16	54053795	G	A	G	A	0.0932665	-0.0003	0.191862	0.1996	0.0208733	0.0105	7.88715e-06	0.9775	7738	171165	0.00257348	19.9598
PWY0.845..superpathway.of.pyridoxal.5..phosphate.biosynthesis.and.salvage	lung cancer	rs73196427	21	19738806	C	T	C	T	-0.11369	-0.0065	0.125452	0.142	0.0257159	0.0126	9.82517e-06	0.6074	7738	171165	0.00251951	19.5402
PWY0.845..superpathway.of.pyridoxal.5..phosphate.biosynthesis.and.salvage	lung cancer	rs79328165	2	153926901	T	C	T	C	-0.160656	-0.0045	0.0575442	0.0801	0.0360039	0.0157	8.11279e-06	0.7735	7738	171165	0.00256655	19.9059
PWY0.845..superpathway.of.pyridoxal.5..phosphate.biosynthesis.and.salvage	lung cancer	rs80049853	16	90007889	G	A	G	A	0.144856	0.0379	0.0720914	0.0511	0.031383	0.019	3.91724e-06	0.04657	7738	171165	0.00274575	21.2996
PWY0.845..superpathway.of.pyridoxal.5..phosphate.biosynthesis.and.salvage	lung cancer	rs9842222	3	146368187	C	T	C	T	0.0874308	0.0113	0.232721	0.2514	0.0192148	0.0094	5.36031e-06	0.2324	7738	171165	0.0026685	20.6988
PWY.1269..CMP.3.deoxy.D.manno.octulosonate.biosynthesis.I	lung cancer	rs1346730	2	137569033	T	G	T	G	-0.0775693	-0.0076	0.582161	0.5737	0.0164645	0.0084	2.46122e-06	0.3705	7738	171165	0.00286029	22.1907
PWY.1269..CMP.3.deoxy.D.manno.octulosonate.biosynthesis.I	lung cancer	rs2339975	2	24701645	G	C	G	C	-0.074864	-0.0152	0.580122	0.5914	0.016338	0.0119	4.60108e-06	0.2013	7738	171165	0.00270609	20.9911
PWY.1269..CMP.3.deoxy.D.manno.octulosonate.biosynthesis.I	lung cancer	rs72626602	20	58078143	C	T	C	T	0.140128	-0.0298	0.10203	0.1041	0.0270826	0.014	2.28992e-07	0.03279	7738	171165	0.00344779	26.7644
PWY.1269..CMP.3.deoxy.D.manno.octulosonate.biosynthesis.I	lung cancer	rs880610	11	68191947	G	A	G	A	-0.104565	-0.0007	0.138044	0.1535	0.0234042	0.0118	7.90296e-06	0.9546	7738	171165	0.00257299	19.956
PWY.1269..CMP.3.deoxy.D.manno.octulosonate.biosynthesis.I	lung cancer	rs963497	11	21639207	T	C	T	C	0.0838326	-0.006	0.282733	0.3009	0.018242	0.009	4.31529e-06	0.5054	7738	171165	0.00272188	21.1139
PWY.2941..L.lysine.biosynthesis.II	lung cancer	rs11021021	11	94774159	G	A	G	A	0.0984343	-0.0164	0.190209	0.2092	0.0217433	0.0124	5.97957e-06	0.1859	7738	171165	0.00264158	20.4894
PWY.2941..L.lysine.biosynthesis.II	lung cancer	rs11617625	13	113538187	G	A	G	A	-0.117501	-0.0073	0.105428	0.0874	0.0264286	0.0153	8.74984e-06	0.6349	7738	171165	0.00254799	19.7616
PWY.2941..L.lysine.biosynthesis.II	lung cancer	rs1559831	15	39136304	G	A	G	A	0.156585	0.0196	0.940665	0.941	0.0348368	0.0179	6.9629e-06	0.2729	7738	171165	0.00260413	20.1981
PWY.2941..L.lysine.biosynthesis.II	lung cancer	rs1783596	11	72946020	C	T	C	T	0.0730932	0.0063	0.554655	0.5462	0.0161747	0.0093	6.21341e-06	0.4979	7738	171165	0.00263213	20.4159
PWY.2941..L.lysine.biosynthesis.II	lung cancer	rs4784500	16	55192543	G	T	G	T	-0.103016	0.0168	0.794729	0.793	0.0215544	0.0106	1.75857e-06	0.1116	7738	171165	0.00294326	22.8363
PWY.2941..L.lysine.biosynthesis.II	lung cancer	rs6416172	11	16995746	C	T	C	T	-0.0807092	-0.0034	0.287319	0.3244	0.0179392	0.0088	6.8259e-06	0.7006	7738	171165	0.00260902	20.2361
PWY.2941..L.lysine.biosynthesis.II	lung cancer	rs7716011	5	157525853	T	G	T	G	0.0924444	0.0002	0.249325	0.2507	0.0186111	0.0098	6.79423e-07	0.9816	7738	171165	0.00317838	24.6663
PWY.2941..L.lysine.biosynthesis.II	lung cancer	rs9396681	6	16493089	C	T	C	T	0.139791	-0.0132	0.896325	0.8982	0.029043	0.0142	1.48518e-06	0.3508	7738	171165	0.00298503	23.1613
PWY.2942..L.lysine.biosynthesis.III	lung cancer	rs11162626	1	79566123	A	T	A	T	0.10033	-0.0087	0.177772	0.1914	0.0212051	0.0106	2.22998e-06	0.4126	7738	171165	0.00288468	22.3804
PWY.2942..L.lysine.biosynthesis.III	lung cancer	rs2030972	7	16059180	G	A	G	A	-0.0743306	-0.0006	0.40627	0.4112	0.0163493	0.0085	5.45682e-06	0.948	7738	171165	0.00266409	20.6645
PWY.2942..L.lysine.biosynthesis.III	lung cancer	rs2822624	21	15730137	A	G	A	G	0.0854587	0.0213	0.581713	0.628	0.0165373	0.0087	2.37077e-07	0.01392	7738	171165	0.00343921	26.6975
PWY.2942..L.lysine.biosynthesis.III	lung cancer	rs8054687	16	74806368	C	G	C	G	0.0749253	0.0031	0.634746	0.646	0.0166896	0.0088	7.14431e-06	0.7232	7738	171165	0.00259781	20.149
PWY.3001..superpathway.of.L.isoleucine.biosynthesis.I	lung cancer	rs11630219	15	28041307	C	G	C	G	-0.0748087	-0.0112	0.405623	0.33	0.0165619	0.0091	6.2748e-06	0.2212	7738	171165	0.00262973	20.3973
PWY.3001..superpathway.of.L.isoleucine.biosynthesis.I	lung cancer	rs138449099	6	170519417	A	C	A	C	-0.158697	-0.0237	0.0705568	0.0539	0.0330818	0.0235	1.60964e-06	0.3118	7738	171165	0.00296511	23.0063
PWY.3001..superpathway.of.L.isoleucine.biosynthesis.I	lung cancer	rs2107539	17	34322610	C	T	C	T	-0.105223	-0.0149	0.243451	0.2372	0.0217361	0.0119	1.29223e-06	0.2103	7738	171165	0.00301937	23.4286
PWY.3001..superpathway.of.L.isoleucine.biosynthesis.I	lung cancer	rs28733370	15	59071584	C	G	C	G	0.0912532	-0.0032	0.192839	0.1556	0.0203668	0.0117	7.44732e-06	0.7877	7738	171165	0.0025876	20.0696
PWY.3001..superpathway.of.L.isoleucine.biosynthesis.I	lung cancer	rs62228654	22	44801226	G	C	G	C	-0.169803	0.0224	0.0668159	0.0703	0.0337315	0.0164	4.8043e-07	0.1739	7738	171165	0.00326415	25.3342
PWY.3001..superpathway.of.L.isoleucine.biosynthesis.I	lung cancer	rs72729533	14	69052888	G	C	G	C	-0.126999	0.0099	0.101911	0.0916	0.0286659	0.0156	9.40936e-06	0.5242	7738	171165	0.00253012	19.6226
PWY.3001..superpathway.of.L.isoleucine.biosynthesis.I	lung cancer	rs7899564	10	3329343	G	A	G	A	-0.155414	-0.0395	0.929969	0.9373	0.0318224	0.0187	1.04059e-06	0.03441	7738	171165	0.0030729	23.8453
PWY.3001..superpathway.of.L.isoleucine.biosynthesis.I	lung cancer	rs875896	7	27201532	C	A	C	A	0.0896551	0.0205	0.76106	0.7521	0.0189544	0.0096	2.24476e-06	0.0333	7738	171165	0.00288302	22.3675
PWY.3781..aerobic.respiration.I..cytochrome.c.	lung cancer	rs196364	3	38370556	A	G	A	G	-0.175505	0.0072	0.357856	0.3334	0.0335734	0.0089	1.71819e-07	0.4193	7738	171165	0.00351908	27.3197
PWY.3781..aerobic.respiration.I..cytochrome.c.	lung cancer	rs6940694	6	94274392	G	A	G	A	-0.394297	0.0147	0.050385	0.0687	0.0790102	0.0169	6.02352e-07	0.3838	7738	171165	0.00320816	24.8982
PWY.4242..pantothenate.and.coenzyme.A.biosynthesis.III	lung cancer	rs10493855	1	92067107	A	C	A	C	-0.115641	0.0051	0.114882	0.1425	0.0257008	0.0122	6.8113e-06	0.679	7738	171165	0.00260956	20.2404
PWY.4242..pantothenate.and.coenzyme.A.biosynthesis.III	lung cancer	rs10764331	10	18451836	A	G	A	G	-0.0726991	0.007	0.403507	0.4214	0.0162946	0.0084	8.13711e-06	0.4052	7738	171165	0.00256582	19.9002
PWY.4242..pantothenate.and.coenzyme.A.biosynthesis.III	lung cancer	rs10831658	11	2279372	G	A	G	A	-0.0955848	0.0037	0.207313	0.2234	0.0199329	0.0102	1.62398e-06	0.7192	7738	171165	0.00296292	22.9892
PWY.4242..pantothenate.and.coenzyme.A.biosynthesis.III	lung cancer	rs12123571	1	32012461	A	G	A	G	0.0750497	-0.0183	0.484586	0.4821	0.0161919	0.0084	3.56936e-06	0.03027	7738	171165	0.00276866	21.4778
PWY.4242..pantothenate.and.coenzyme.A.biosynthesis.III	lung cancer	rs13142904	4	54318414	C	T	C	T	-0.179214	0.0016	0.0600325	0.0667	0.0355695	0.018	4.69407e-07	0.9299	7738	171165	0.00326992	25.3791
PWY.4242..pantothenate.and.coenzyme.A.biosynthesis.III	lung cancer	rs2187564	11	77682279	C	A	C	A	-0.0749433	-0.0083	0.416147	0.3886	0.0161349	0.0085	3.40416e-06	0.3274	7738	171165	0.00278032	21.5685
PWY.4242..pantothenate.and.coenzyme.A.biosynthesis.III	lung cancer	rs235996	16	71285171	G	A	G	A	-0.102719	0.0121	0.145756	0.1729	0.0225421	0.0109	5.19481e-06	0.269	7738	171165	0.00267621	20.7587
PWY.4242..pantothenate.and.coenzyme.A.biosynthesis.III	lung cancer	rs286908	11	34658857	G	A	G	A	-0.0828651	0.0107	0.293175	0.3244	0.0174321	0.0122	1.99825e-06	0.3819	7738	171165	0.00291171	22.5908
PWY.4242..pantothenate.and.coenzyme.A.biosynthesis.III	lung cancer	rs3778431	6	166916443	C	G	C	G	-0.121881	-0.011	0.119239	0.1383	0.0261913	0.0131	3.26362e-06	0.4019	7738	171165	0.00279072	21.6494
PWY.4242..pantothenate.and.coenzyme.A.biosynthesis.III	lung cancer	rs62483577	7	122371648	A	C	A	C	-0.0768044	0.0013	0.658251	0.6908	0.0172879	0.0092	8.88526e-06	0.8897	7738	171165	0.00254421	19.7322
PWY.4242..pantothenate.and.coenzyme.A.biosynthesis.III	lung cancer	rs7251031	19	11266693	T	G	T	G	-0.0883793	-0.0113	0.308299	0.2989	0.0173325	0.009	3.4135e-07	0.208	7738	171165	0.00334883	25.9936
PWY.4242..pantothenate.and.coenzyme.A.biosynthesis.III	lung cancer	rs734224	4	7703358	G	T	G	T	-0.104059	0.0255	0.162338	0.1608	0.0221454	0.013	2.61577e-06	0.05075	7738	171165	0.00284529	22.0739
PWY.4242..pantothenate.and.coenzyme.A.biosynthesis.III	lung cancer	rs78983051	10	68944751	A	G	A	G	0.125465	-0.0022	0.10593	0.1232	0.0269784	0.0134	3.31002e-06	0.8698	7738	171165	0.00278722	21.6222
PWY.4242..pantothenate.and.coenzyme.A.biosynthesis.III	lung cancer	rs9599845	13	71978130	T	C	T	C	0.0920387	-0.0064	0.237486	0.1844	0.0202114	0.0126	5.26866e-06	0.6154	7738	171165	0.00267274	20.7317
PWY.4984..urea.cycle	lung cancer	rs1035394	5	58013548	A	T	A	T	-0.0818655	-0.0087	0.690265	0.6754	0.017782	0.0088	4.14773e-06	0.3273	7738	171165	0.00273164	21.1899
PWY.4984..urea.cycle	lung cancer	rs11862432	16	1111401	C	T	C	T	0.0808289	-0.002	0.345883	0.3418	0.0182807	0.009	9.79964e-06	0.8282	7738	171165	0.00252013	19.545
PWY.4984..urea.cycle	lung cancer	rs12113402	7	97567997	C	T	C	T	0.0861076	-0.0113	0.279523	0.2747	0.0189666	0.0105	5.62626e-06	0.2826	7738	171165	0.00265656	20.6059
PWY.4984..urea.cycle	lung cancer	rs17530744	4	22348934	G	C	G	C	-0.0919772	-0.0004	0.217453	0.2005	0.0207968	0.0131	9.74922e-06	0.9766	7738	171165	0.0025214	19.5549
PWY.4984..urea.cycle	lung cancer	rs17772715	14	49342300	T	C	T	C	0.0798891	0.0045	0.722259	0.6969	0.0180568	0.0094	9.67453e-06	0.6328	7738	171165	0.00252329	19.5696
PWY.4984..urea.cycle	lung cancer	rs2213429	22	37217172	C	T	C	T	-0.0964336	0.0029	0.182428	0.1592	0.0216172	0.0125	8.15887e-06	0.8153	7738	171165	0.00256516	19.8951
PWY.4984..urea.cycle	lung cancer	rs3131899	9	97025979	C	T	C	T	0.0763958	-0.0292	0.366633	0.3718	0.01724	0.0089	9.36569e-06	0.001042	7738	171165	0.00253125	19.6314
PWY.4984..urea.cycle	lung cancer	rs7906344	10	14168048	G	A	G	A	-0.0755594	0.008	0.629833	0.6181	0.0169008	0.0085	7.79435e-06	0.3514	7738	171165	0.0025764	19.9825
PWY.4984..urea.cycle	lung cancer	rs79525129	19	46806527	C	T	C	T	0.10894	0.0074	0.135183	0.13	0.0240589	0.0127	5.95251e-06	0.5581	7738	171165	0.00264268	20.498
PWY4FS.7..phosphatidylglycerol.biosynthesis.I..plastidic.	lung cancer	rs10093578	8	40420851	G	A	G	A	-0.153626	-0.0127	0.0808034	0.0641	0.0312936	0.0204	9.14619e-07	0.533	7738	171165	0.00310484	24.0938
PWY4FS.7..phosphatidylglycerol.biosynthesis.I..plastidic.	lung cancer	rs10913647	1	178911816	T	C	T	C	-0.155118	0.0001	0.0581311	0.0727	0.0344796	0.0166	6.83235e-06	0.9954	7738	171165	0.00260878	20.2343
PWY4FS.7..phosphatidylglycerol.biosynthesis.I..plastidic.	lung cancer	rs11080532	18	11707320	A	G	A	G	0.0868118	0.0124	0.694008	0.705	0.0188477	0.0092	4.10563e-06	0.1768	7738	171165	0.00273415	21.2094
PWY4FS.7..phosphatidylglycerol.biosynthesis.I..plastidic.	lung cancer	rs11769306	7	73845176	G	A	G	A	0.101898	0.0062	0.169111	0.144	0.0229804	0.0133	9.24485e-06	0.6402	7738	171165	0.00253446	19.6564
PWY4FS.7..phosphatidylglycerol.biosynthesis.I..plastidic.	lung cancer	rs1362957	3	173961129	G	A	G	A	0.0888731	0.0294	0.218086	0.2173	0.0198878	0.0101	7.86828e-06	0.003694	7738	171165	0.00257406	19.9643
PWY4FS.7..phosphatidylglycerol.biosynthesis.I..plastidic.	lung cancer	rs138195517	3	83521231	G	A	G	A	-0.150044	0.0186	0.0684669	0.0799	0.0322521	0.0164	3.28375e-06	0.2566	7738	171165	0.0027892	21.6376
PWY4FS.7..phosphatidylglycerol.biosynthesis.I..plastidic.	lung cancer	rs2112412	5	92131316	T	C	T	C	-0.0979145	-0.002	0.832064	0.8289	0.021794	0.0111	7.03137e-06	0.854	7738	171165	0.00260172	20.1794
PWY4FS.7..phosphatidylglycerol.biosynthesis.I..plastidic.	lung cancer	rs2943246	10	50119379	T	C	T	C	-0.0800299	-0.0191	0.330179	0.2883	0.0178628	0.0096	7.45538e-06	0.04753	7738	171165	0.00258733	20.0675
PWY4FS.7..phosphatidylglycerol.biosynthesis.I..plastidic.	lung cancer	rs36054004	5	8128982	T	A	T	A	0.0829794	0.0054	0.268377	0.2556	0.0185245	0.0095	7.48376e-06	0.5687	7738	171165	0.00258639	20.0602
PWY4FS.7..phosphatidylglycerol.biosynthesis.I..plastidic.	lung cancer	rs3907130	18	48149013	G	T	G	T	-0.0755738	0.0072	0.372901	0.3694	0.0170438	0.0086	9.24656e-06	0.4037	7738	171165	0.00253442	19.6561
PWY4FS.7..phosphatidylglycerol.biosynthesis.I..plastidic.	lung cancer	rs477441	3	172172254	T	G	T	G	-0.0955912	-0.0037	0.808862	0.7941	0.0209091	0.0103	4.83671e-06	0.7211	7738	171165	0.0026938	20.8955
PWY4FS.7..phosphatidylglycerol.biosynthesis.I..plastidic.	lung cancer	rs4807749	19	5397006	A	G	A	G	0.0873442	0.0311	0.215572	0.2621	0.0196818	0.0111	9.08741e-06	0.005206	7738	171165	0.00253867	19.6891
PWY4FS.7..phosphatidylglycerol.biosynthesis.I..plastidic.	lung cancer	rs61775945	1	63105389	C	T	C	T	0.157204	-0.024	0.0707767	0.0828	0.032997	0.0164	1.89605e-06	0.1443	7738	171165	0.00292467	22.6916
PWY4FS.7..phosphatidylglycerol.biosynthesis.I..plastidic.	lung cancer	rs6468082	8	31962508	G	C	G	C	-0.0787155	-0.0056	0.695665	0.6984	0.0175958	0.009	7.69396e-06	0.5314	7738	171165	0.0025796	20.0074
PWY4FS.7..phosphatidylglycerol.biosynthesis.I..plastidic.	lung cancer	rs7956970	12	18042981	A	T	A	T	0.0751632	0.0064	0.632831	0.6357	0.0168648	0.0087	8.31879e-06	0.4591	7738	171165	0.00256039	19.858
PWY4FS.7..phosphatidylglycerol.biosynthesis.I..plastidic.	lung cancer	rs9640172	7	151025947	A	G	A	G	0.09425	-0.0202	0.204853	0.1686	0.0204759	0.0113	4.16495e-06	0.07279	7738	171165	0.00273062	21.1819
PWY.5005..biotin.biosynthesis.II	lung cancer	rs11143787	9	76715482	A	G	A	G	-0.10532	0.0085	0.285638	0.2342	0.0237885	0.0104	9.53938e-06	0.4148	7738	171165	0.00252674	19.5964
PWY.5005..biotin.biosynthesis.II	lung cancer	rs113053719	14	50958256	C	A	C	A	0.158942	0.0288	0.100986	0.0991	0.0341622	0.0141	3.27831e-06	0.04074	7738	171165	0.00278961	21.6408
PWY.5005..biotin.biosynthesis.II	lung cancer	rs16908224	11	10736799	A	G	A	G	-0.108766	-0.0031	0.230424	0.2553	0.0238363	0.0135	5.04243e-06	0.8197	7738	171165	0.00268357	20.816
PWY.5005..biotin.biosynthesis.II	lung cancer	rs17569415	7	151641278	G	A	G	A	0.0985581	0.0109	0.340946	0.3158	0.021308	0.0089	3.73869e-06	0.2192	7738	171165	0.00275722	21.3888
PWY.5005..biotin.biosynthesis.II	lung cancer	rs17645023	17	64917033	A	T	A	T	0.125699	-0.0139	0.245424	0.2326	0.0235802	0.0102	9.78205e-08	0.1727	7738	171165	0.00365888	28.409
PWY.5005..biotin.biosynthesis.II	lung cancer	rs6062355	20	62817662	G	T	G	T	-0.143298	0.0253	0.144955	0.1535	0.0309319	0.0127	3.60936e-06	0.0464	7738	171165	0.00276589	21.4563
PWY.5005..biotin.biosynthesis.II	lung cancer	rs608108	1	34193735	T	C	T	C	0.105095	0.0028	0.303646	0.3061	0.0221999	0.0094	2.2013e-06	0.7664	7738	171165	0.00288787	22.4053
PWY.5005..biotin.biosynthesis.II	lung cancer	rs73852710	4	139888284	T	G	T	G	-0.187124	-0.0141	0.0695707	0.0619	0.0400277	0.0184	2.94144e-06	0.4419	7738	171165	0.00281633	21.8487
PWY.5005..biotin.biosynthesis.II	lung cancer	rs778115	2	147940493	T	C	T	C	-0.101046	-0.0027	0.579362	0.5804	0.0206887	0.0083	1.03877e-06	0.7481	7738	171165	0.00307331	23.8484
PWY.5005..biotin.biosynthesis.II	lung cancer	rs9569181	13	55604000	T	C	T	C	-0.169449	0.0246	0.081752	0.0667	0.0373685	0.0166	5.77311e-06	0.1382	7738	171165	0.00265024	20.5567
PWY.5005..biotin.biosynthesis.II	lung cancer	rs9765093	5	75748115	G	A	G	A	0.109305	0.005	0.265378	0.2576	0.0236336	0.0104	3.74636e-06	0.6309	7738	171165	0.00275672	21.3849
PWY.5022..4.aminobutanoate.degradation.V	lung cancer	rs11730684	4	7490500	C	A	C	A	0.0830314	-0.0162	0.385361	0.385	0.0184833	0.0121	7.0479e-06	0.1821	7738	171165	0.00260115	20.175
PWY.5022..4.aminobutanoate.degradation.V	lung cancer	rs117829634	14	56515574	A	G	A	G	-0.174867	-0.0227	0.0747059	0.0697	0.0362802	0.0203	1.43625e-06	0.2622	7738	171165	0.00299327	23.2254
PWY.5022..4.aminobutanoate.degradation.V	lung cancer	rs2239926	7	18636561	G	C	G	C	0.0965996	-0.003	0.276888	0.2665	0.0198604	0.0094	1.1508e-06	0.7516	7738	171165	0.00304804	23.6517
PWY.5022..4.aminobutanoate.degradation.V	lung cancer	rs2948520	17	25902751	C	T	C	T	0.0801306	-0.0042	0.501949	0.473	0.0180433	0.0084	8.95344e-06	0.6153	7738	171165	0.00254232	19.7175
PWY.5022..4.aminobutanoate.degradation.V	lung cancer	rs6105464	20	15746520	C	A	C	A	-0.0847624	0.0043	0.323442	0.3319	0.0188444	0.0088	6.8593e-06	0.6235	7738	171165	0.00260783	20.2269
PWY.5088..L.glutamate.degradation.VIII..to.propanoate.	lung cancer	rs11732315	4	189412503	G	A	G	A	0.346719	-0.012	0.0608812	0.0618	0.0709011	0.0164	1.00744e-06	0.4649	7738	171165	0.00308092	23.9077
PWY.5088..L.glutamate.degradation.VIII..to.propanoate.	lung cancer	rs12028490	1	226678563	C	T	C	T	-0.274747	0.0162	0.0871635	0.1162	0.0600411	0.0137	4.73969e-06	0.2357	7738	171165	0.00269877	20.9342
PWY.5088..L.glutamate.degradation.VIII..to.propanoate.	lung cancer	rs2127754	6	49482342	G	A	G	A	-0.161332	0.0126	0.368415	0.3848	0.0352874	0.0085	4.83237e-06	0.1399	7738	171165	0.00269402	20.8973
PWY.5088..L.glutamate.degradation.VIII..to.propanoate.	lung cancer	rs4507010	18	64610339	A	G	A	G	0.177948	0.0063	0.724424	0.7188	0.0399342	0.0092	8.34872e-06	0.4935	7738	171165	0.0025595	19.8511
PWY.5088..L.glutamate.degradation.VIII..to.propanoate.	lung cancer	rs6438382	3	116835199	G	A	G	A	-0.161494	0.0119	0.492623	0.5043	0.035435	0.0104	5.17762e-06	0.2522	7738	171165	0.00267704	20.7652
PWY.5088..L.glutamate.degradation.VIII..to.propanoate.	lung cancer	rs675403	11	3767371	A	G	A	G	0.174413	-0.0006	0.253467	0.2528	0.0387138	0.0096	6.63132e-06	0.947	7738	171165	0.00261613	20.2915
PWY.5088..L.glutamate.degradation.VIII..to.propanoate.	lung cancer	rs77267984	6	154637444	C	T	C	T	-0.302329	-0.0092	0.0771424	0.0793	0.0675211	0.0181	7.5504e-06	0.6132	7738	171165	0.00258421	20.0433
PWY.5088..L.glutamate.degradation.VIII..to.propanoate.	lung cancer	rs9927590	16	78318743	C	T	C	T	-0.339265	-0.0131	0.0843884	0.0703	0.0590702	0.0168	9.27833e-09	0.4375	7738	171165	0.00424488	32.9784
PWY.5097..L.lysine.biosynthesis.VI	lung cancer	rs10748397	12	44933553	T	G	T	G	0.0837637	0.0069	0.758401	0.7585	0.0189395	0.0097	9.74788e-06	0.4765	7738	171165	0.00252145	19.5552
PWY.5097..L.lysine.biosynthesis.VI	lung cancer	rs111440229	4	77728817	A	G	A	G	-0.162824	0.0102	0.0553672	0.0623	0.0365826	0.0179	8.55323e-06	0.5686	7738	171165	0.00255357	19.805
PWY.5097..L.lysine.biosynthesis.VI	lung cancer	rs11162626	1	79566123	A	T	A	T	0.0987969	-0.0087	0.177772	0.1914	0.0212097	0.0106	3.19132e-06	0.4126	7738	171165	0.00279623	21.6923
PWY.5097..L.lysine.biosynthesis.VI	lung cancer	rs1750832	1	7586904	C	T	C	T	-0.0738116	0.0207	0.499391	0.479	0.0162445	0.0086	5.52548e-06	0.01619	7738	171165	0.00266104	20.6407
PWY.5097..L.lysine.biosynthesis.VI	lung cancer	rs1882884	21	15766134	T	C	T	C	0.0851875	0.0028	0.498268	0.5374	0.0162795	0.0084	1.66951e-07	0.7335	7738	171165	0.0035262	27.3752
PWY.5097..L.lysine.biosynthesis.VI	lung cancer	rs1962815	7	148227586	G	A	G	A	0.0771051	-0.0139	0.382817	0.4097	0.0167663	0.0084	4.24874e-06	0.09861	7738	171165	0.0027257	21.1436
PWY.5097..L.lysine.biosynthesis.VI	lung cancer	rs289852	2	152023325	G	C	G	C	-0.0741851	-0.0107	0.37541	0.3636	0.0166741	0.0087	8.62244e-06	0.2175	7738	171165	0.00255159	19.7896
PWY.5097..L.lysine.biosynthesis.VI	lung cancer	rs3734447	6	127771452	T	G	T	G	-0.0755862	-0.011	0.597407	0.5963	0.016448	0.0085	4.31758e-06	0.1914	7738	171165	0.00272174	21.1128
PWY.5097..L.lysine.biosynthesis.VI	lung cancer	rs4939301	11	59740294	C	T	C	T	-0.0833505	0.0213	0.555692	0.5098	0.0167769	0.0088	6.75912e-07	0.01534	7738	171165	0.00317966	24.6763
PWY.5097..L.lysine.biosynthesis.VI	lung cancer	rs56166050	7	5342980	C	T	C	T	0.101884	0.011	0.194657	0.2248	0.0220273	0.0109	3.73956e-06	0.3106	7738	171165	0.00275716	21.3883
PWY.5097..L.lysine.biosynthesis.VI	lung cancer	rs6873153	5	25463696	C	T	C	T	-0.0897738	-0.0198	0.211044	0.2141	0.0198525	0.0099	6.12506e-06	0.04545	7738	171165	0.00263569	20.4436
PWY.5097..L.lysine.biosynthesis.VI	lung cancer	rs6882828	5	82009655	G	T	G	T	0.0951708	-0.0052	0.178837	0.2135	0.0211272	0.0103	6.64783e-06	0.6141	7738	171165	0.00261552	20.2867
PWY.5097..L.lysine.biosynthesis.VI	lung cancer	rs7557745	2	107531452	T	C	T	C	-0.148732	-0.0085	0.930722	0.9306	0.0321656	0.0168	3.76522e-06	0.6115	7738	171165	0.00275549	21.3754
PWY.5097..L.lysine.biosynthesis.VI	lung cancer	rs76301358	17	47887443	G	A	G	A	0.0962915	0.0021	0.171596	0.1528	0.0215321	0.0117	7.74908e-06	0.8593	7738	171165	0.00257782	19.9936
PWY.5097..L.lysine.biosynthesis.VI	lung cancer	rs8054687	16	74806368	C	G	C	G	0.0763275	0.0031	0.634746	0.646	0.0166932	0.0088	4.82225e-06	0.7232	7738	171165	0.00269453	20.9012
PWY.5100..pyruvate.fermentation.to.acetate.and.lactate.II	lung cancer	rs1034938	10	117489198	A	G	A	G	-0.0898387	0.0106	0.218123	0.2283	0.0197539	0.0101	5.41839e-06	0.2896	7738	171165	0.00266583	20.678
PWY.5100..pyruvate.fermentation.to.acetate.and.lactate.II	lung cancer	rs11249616	5	178617695	G	A	G	A	-0.0960622	-0.0105	0.219036	0.2058	0.0204511	0.0109	2.63797e-06	0.3378	7738	171165	0.00284319	22.0577
PWY.5100..pyruvate.fermentation.to.acetate.and.lactate.II	lung cancer	rs117996720	11	32460157	C	A	C	A	-0.167688	0.0364	0.0608325	0.0747	0.0368444	0.0192	5.33261e-06	0.058	7738	171165	0.00266975	20.7085
PWY.5100..pyruvate.fermentation.to.acetate.and.lactate.II	lung cancer	rs1187244	18	35322638	T	C	T	C	-0.0863736	0.0213	0.304888	0.3135	0.01771	0.009	1.07656e-06	0.01736	7738	171165	0.00306453	23.78
PWY.5100..pyruvate.fermentation.to.acetate.and.lactate.II	lung cancer	rs12280724	11	116613423	G	T	G	T	-0.137533	0.0316	0.0762468	0.0676	0.0304651	0.0162	6.34819e-06	0.05086	7738	171165	0.00262686	20.3749
PWY.5100..pyruvate.fermentation.to.acetate.and.lactate.II	lung cancer	rs2624881	4	177169430	T	C	T	C	0.128454	0.0091	0.0879416	0.089	0.0284322	0.0147	6.24597e-06	0.5336	7738	171165	0.00263088	20.4062
PWY.5100..pyruvate.fermentation.to.acetate.and.lactate.II	lung cancer	rs3812328	7	29517436	G	A	G	A	-0.0772099	0.0141	0.347247	0.3738	0.017091	0.0086	6.25489e-06	0.1024	7738	171165	0.0026305	20.4032
PWY.5100..pyruvate.fermentation.to.acetate.and.lactate.II	lung cancer	rs4816116	20	959339	A	G	A	G	-0.113439	-0.0173	0.127913	0.1472	0.0250079	0.012	5.72994e-06	0.1478	7738	171165	0.00265209	20.5711
PWY.5100..pyruvate.fermentation.to.acetate.and.lactate.II	lung cancer	rs602386	1	9405923	C	G	C	G	-0.0971919	0.0019	0.18448	0.1615	0.0214695	0.0117	5.98356e-06	0.8717	7738	171165	0.00264143	20.4882
PWY.5100..pyruvate.fermentation.to.acetate.and.lactate.II	lung cancer	rs72729533	14	69052888	G	C	G	C	-0.132623	0.0099	0.101911	0.0916	0.0288696	0.0156	4.35081e-06	0.5242	7738	171165	0.00271985	21.0981
PWY.5100..pyruvate.fermentation.to.acetate.and.lactate.II	lung cancer	rs75331157	1	63553371	C	G	C	G	0.159162	0.0071	0.057573	0.056	0.035794	0.0189	8.72348e-06	0.7076	7738	171165	0.00254872	19.7672
PWY.5100..pyruvate.fermentation.to.acetate.and.lactate.II	lung cancer	rs7595525	2	49254815	A	C	A	C	-0.0912273	0.0263	0.200693	0.2281	0.0203954	0.0099	7.71525e-06	0.007526	7738	171165	0.0025789	20.002
PWY.5100..pyruvate.fermentation.to.acetate.and.lactate.II	lung cancer	rs80315336	9	38310405	G	A	G	A	0.156289	0.004	0.0654592	0.0465	0.034934	0.0218	7.68316e-06	0.8537	7738	171165	0.00257994	20.01
PWY.5100..pyruvate.fermentation.to.acetate.and.lactate.II	lung cancer	rs9954361	18	5327489	T	A	T	A	0.0961991	-0.0464	0.195492	0.2122	0.0215077	0.0196	7.72076e-06	0.01795	7738	171165	0.00257872	20.0005
PWY.5101..L.isoleucine.biosynthesis.II	lung cancer	rs10015335	4	13235866	T	A	T	A	-0.079337	-0.0007	0.338509	0.3372	0.0174319	0.0089	5.33286e-06	0.9398	7738	171165	0.00266976	20.7086
PWY.5101..L.isoleucine.biosynthesis.II	lung cancer	rs11072921	15	80800156	A	G	A	G	-0.0856555	0.0053	0.371678	0.3783	0.0169685	0.0085	4.46684e-07	0.532	7738	171165	0.00328222	25.4748
PWY.5101..L.isoleucine.biosynthesis.II	lung cancer	rs12189770	6	138668982	A	G	A	G	-0.0917168	0.0198	0.258698	0.2985	0.0207282	0.0108	9.65628e-06	0.06674	7738	171165	0.00252376	19.5732
PWY.5101..L.isoleucine.biosynthesis.II	lung cancer	rs17793651	2	143316345	C	T	C	T	-0.173607	-0.029	0.0526319	0.056	0.0375448	0.0187	3.76435e-06	0.1219	7738	171165	0.00275555	21.3758
PWY.5101..L.isoleucine.biosynthesis.II	lung cancer	rs2596115	14	81124514	A	G	A	G	0.0912775	-0.0109	0.797058	0.7792	0.0204376	0.0101	7.96379e-06	0.278	7738	171165	0.00257111	19.9414
PWY.5101..L.isoleucine.biosynthesis.II	lung cancer	rs34025630	11	11768444	C	T	C	T	-0.100746	0.0088	0.182399	0.1682	0.0216268	0.0109	3.18662e-06	0.4184	7738	171165	0.00279657	21.695
PWY.5101..L.isoleucine.biosynthesis.II	lung cancer	rs4744061	9	94337875	G	A	G	A	-0.0994209	-0.0063	0.176991	0.1814	0.021482	0.0106	3.69054e-06	0.5513	7738	171165	0.00276043	21.4138
PWY.5101..L.isoleucine.biosynthesis.II	lung cancer	rs4798876	18	9868910	G	A	G	A	-0.0777825	-0.0036	0.468011	0.4359	0.016781	0.0087	3.56681e-06	0.6753	7738	171165	0.00276882	21.4791
PWY.5101..L.isoleucine.biosynthesis.II	lung cancer	rs57592260	3	29318409	G	T	G	T	-0.0899785	-0.0067	0.287597	0.3415	0.0183466	0.0091	9.3726e-07	0.4602	7738	171165	0.00309877	24.0466
PWY.5101..L.isoleucine.biosynthesis.II	lung cancer	rs67560429	5	179636575	A	G	A	G	0.0776668	0.005	0.333713	0.3058	0.017482	0.0094	8.88485e-06	0.5932	7738	171165	0.00254421	19.7322
PWY.5101..L.isoleucine.biosynthesis.II	lung cancer	rs680138	9	110882980	C	T	C	T	-0.0767407	0.0025	0.617861	0.6269	0.0170434	0.0086	6.71089e-06	0.7713	7738	171165	0.00261321	20.2687
PWY.5104..L.isoleucine.biosynthesis.IV	lung cancer	rs10810562	9	16397155	T	C	T	C	-0.119688	0.0088	0.857462	0.8621	0.0231574	0.0126	2.36026e-07	0.4843	7738	171165	0.0034403	26.706
PWY.5104..L.isoleucine.biosynthesis.IV	lung cancer	rs111831915	5	21335901	G	A	G	A	0.127343	-0.0173	0.091669	0.1016	0.0287575	0.0153	9.5043e-06	0.2602	7738	171165	0.00252767	19.6036
PWY.5104..L.isoleucine.biosynthesis.IV	lung cancer	rs153114	5	106773195	T	C	T	C	-0.0876991	0.0245	0.271122	0.2851	0.0182213	0.0093	1.48686e-06	0.008384	7738	171165	0.00298473	23.159
PWY.5104..L.isoleucine.biosynthesis.IV	lung cancer	rs17042641	3	107994	G	C	G	C	-0.0893593	0.0147	0.251995	0.2397	0.0186885	0.0099	1.73972e-06	0.1351	7738	171165	0.00294592	22.857
PWY.5104..L.isoleucine.biosynthesis.IV	lung cancer	rs1887496	14	33859612	A	G	A	G	-0.0749804	0.0005	0.406246	0.4282	0.0163068	0.0099	4.26363e-06	0.9571	7738	171165	0.00272486	21.1371
PWY.5104..L.isoleucine.biosynthesis.IV	lung cancer	rs1904729	10	67455242	G	A	G	A	0.0773397	0.0001	0.596126	0.5596	0.0166746	0.0083	3.5148e-06	0.9897	7738	171165	0.00277242	21.5071
PWY.5104..L.isoleucine.biosynthesis.IV	lung cancer	rs1997943	20	7384810	G	A	G	A	0.0858536	-0.0229	0.245532	0.2204	0.0187379	0.01	4.60935e-06	0.02215	7738	171165	0.00270564	20.9876
PWY.5104..L.isoleucine.biosynthesis.IV	lung cancer	rs76878083	21	46463639	C	T	C	T	0.139461	0.0197	0.0879141	0.1099	0.0307677	0.0141	5.82277e-06	0.1604	7738	171165	0.0026481	20.5401
PWY.5104..L.isoleucine.biosynthesis.IV	lung cancer	rs77090789	18	71957315	T	C	T	C	-0.122242	-0.0005	0.110354	0.1209	0.0257831	0.0131	2.12471e-06	0.9668	7738	171165	0.00289656	22.4729
PWY.5121..superpathway.of.geranylgeranyl.diphosphate.biosynthesis.II..via.MEP.	lung cancer	rs10786832	10	106618448	C	T	C	T	0.085438	-0.0001	0.372798	0.4094	0.0186763	0.0088	4.76969e-06	0.9908	7738	171165	0.00269723	20.9222
PWY.5121..superpathway.of.geranylgeranyl.diphosphate.biosynthesis.II..via.MEP.	lung cancer	rs11708774	3	110300607	A	G	A	G	-0.0874978	0.0071	0.370633	0.3917	0.0187245	0.0087	2.96989e-06	0.4133	7738	171165	0.00281398	21.8304
PWY.5121..superpathway.of.geranylgeranyl.diphosphate.biosynthesis.II..via.MEP.	lung cancer	rs12468621	2	10024053	C	G	C	G	-0.156225	0.011	0.0778536	0.0903	0.0347432	0.0173	6.90669e-06	0.5242	7738	171165	0.00260615	20.2139
PWY.5121..superpathway.of.geranylgeranyl.diphosphate.biosynthesis.II..via.MEP.	lung cancer	rs12477233	2	121097024	G	A	G	A	0.172524	-0.0342	0.0953506	0.0715	0.0362487	0.0205	1.9412e-06	0.09573	7738	171165	0.00291888	22.6465
PWY.5121..superpathway.of.geranylgeranyl.diphosphate.biosynthesis.II..via.MEP.	lung cancer	rs1348	6	10449258	T	C	T	C	-0.103083	-0.026	0.198638	0.2075	0.0222436	0.0102	3.58212e-06	0.01081	7738	171165	0.00276778	21.471
PWY.5121..superpathway.of.geranylgeranyl.diphosphate.biosynthesis.II..via.MEP.	lung cancer	rs324546	9	9107265	A	G	A	G	-0.0869535	0.0105	0.623757	0.6105	0.0185896	0.0086	2.90349e-06	0.2209	7738	171165	0.00281955	21.8737
PWY.5121..superpathway.of.geranylgeranyl.diphosphate.biosynthesis.II..via.MEP.	lung cancer	rs34280534	2	128354823	G	C	G	C	0.10559	-0.0062	0.195189	0.2137	0.0224937	0.0103	2.67646e-06	0.548	7738	171165	0.00283962	22.0298
PWY.5121..superpathway.of.geranylgeranyl.diphosphate.biosynthesis.II..via.MEP.	lung cancer	rs34880012	8	81333057	T	C	T	C	-0.168228	-0.0203	0.0974342	0.1254	0.0335577	0.016	5.35599e-07	0.204	7738	171165	0.00323724	25.1246
PWY.5121..superpathway.of.geranylgeranyl.diphosphate.biosynthesis.II..via.MEP.	lung cancer	rs73223276	8	21069931	C	A	C	A	0.16298	-0.0293	0.076636	0.0732	0.0361788	0.0232	6.64186e-06	0.2066	7738	171165	0.00261574	20.2884
PWY.5173..superpathway.of.acetyl.CoA.biosynthesis	lung cancer	rs10433369	3	105180455	T	A	T	A	-0.127888	-0.0071	0.212694	0.1977	0.0272418	0.0103	2.67208e-06	0.4909	7738	171165	0.00284004	22.0331
PWY.5173..superpathway.of.acetyl.CoA.biosynthesis	lung cancer	rs11684212	2	151954480	C	T	C	T	-0.233394	0.0175	0.0510055	0.0681	0.0506614	0.0166	4.0862e-06	0.2916	7738	171165	0.00273531	21.2184
PWY.5173..superpathway.of.acetyl.CoA.biosynthesis	lung cancer	rs16880922	6	89297191	C	T	C	T	0.169769	-0.0063	0.0949568	0.0817	0.0382782	0.0158	9.20132e-06	0.6907	7738	171165	0.00253561	19.6653
PWY.5173..superpathway.of.acetyl.CoA.biosynthesis	lung cancer	rs4442602	12	125710951	T	C	T	C	-0.109588	-0.0127	0.67759	0.6965	0.0246138	0.0093	8.49591e-06	0.1733	7738	171165	0.00255522	19.8178
PWY.5173..superpathway.of.acetyl.CoA.biosynthesis	lung cancer	rs56349005	6	76127908	C	T	C	T	-0.125349	0.0283	0.193825	0.1827	0.0280718	0.0114	7.99595e-06	0.01309	7738	171165	0.00257013	19.9337
PWY.5173..superpathway.of.acetyl.CoA.biosynthesis	lung cancer	rs72497321	8	120016152	A	G	A	G	-0.163914	0.011	0.104649	0.0878	0.0365851	0.0147	7.45229e-06	0.453	7738	171165	0.00258744	20.0683
PWY.5173..superpathway.of.acetyl.CoA.biosynthesis	lung cancer	rs72802218	2	52694626	A	C	A	C	0.110332	0.0055	0.276743	0.2718	0.0243166	0.0093	5.69784e-06	0.5572	7738	171165	0.00265347	20.5819
PWY.5173..superpathway.of.acetyl.CoA.biosynthesis	lung cancer	rs78721974	2	235589724	C	G	C	G	0.194905	0.0027	0.0762398	0.0609	0.0430417	0.0198	5.94648e-06	0.8906	7738	171165	0.00264295	20.5
PWY.5173..superpathway.of.acetyl.CoA.biosynthesis	lung cancer	rs8100936	19	690902	T	C	T	C	-0.107435	0.0065	0.556737	0.5328	0.02236	0.0084	1.54917e-06	0.4399	7738	171165	0.00297458	23.08
PWY.5173..superpathway.of.acetyl.CoA.biosynthesis	lung cancer	rs9649791	7	51618623	C	T	C	T	0.170452	-0.0147	0.0951246	0.0938	0.0380155	0.0149	7.33432e-06	0.3211	7738	171165	0.00259136	20.0988
PWY.5173..superpathway.of.acetyl.CoA.biosynthesis	lung cancer	rs9965721	18	71504308	A	C	A	C	-0.11424	-0.0056	0.57824	0.5732	0.0246148	0.0087	3.46521e-06	0.5171	7738	171165	0.00277593	21.5343
PWY.5173..superpathway.of.acetyl.CoA.biosynthesis	lung cancer	rs9969725	9	110766582	A	G	A	G	-0.195776	-0.0173	0.0970736	0.0885	0.0386241	0.0151	4.00433e-07	0.2512	7738	171165	0.00330928	25.6856
PWY.5177..glutaryl.CoA.degradation	lung cancer	rs2467707	8	25541866	T	C	T	C	0.119244	0.0125	0.890111	0.9026	0.0256029	0.0139	3.20155e-06	0.3687	7738	171165	0.00279544	21.6862
PWY.5177..glutaryl.CoA.degradation	lung cancer	rs2746259	20	61456061	G	A	G	A	0.0816556	-0.0022	0.621172	0.6229	0.0181758	0.0092	7.03753e-06	0.8108	7738	171165	0.00260151	20.1777
PWY.5177..glutaryl.CoA.degradation	lung cancer	rs2769148	9	112546059	T	A	T	A	-0.137397	0.0141	0.0847084	0.1031	0.0292051	0.0138	2.54413e-06	0.3048	7738	171165	0.00285212	22.1271
PWY.5177..glutaryl.CoA.degradation	lung cancer	rs34436485	12	53018845	T	G	T	G	-0.0863431	0.0196	0.22915	0.2581	0.0194084	0.0094	8.63754e-06	0.03848	7738	171165	0.00255116	19.7863
PWY.5177..glutaryl.CoA.degradation	lung cancer	rs36720	19	16567351	T	C	T	C	-0.078686	0.016	0.306315	0.2954	0.0176808	0.0093	8.57215e-06	0.08367	7738	171165	0.00255301	19.8006
PWY.5177..glutaryl.CoA.degradation	lung cancer	rs6504045	17	59555112	A	G	A	G	0.0838954	0.009	0.265363	0.2695	0.0182589	0.0103	4.33241e-06	0.3821	7738	171165	0.00272092	21.1064
PWY.5177..glutaryl.CoA.degradation	lung cancer	rs6705904	2	65770031	T	G	T	G	0.0777489	0.0039	0.607313	0.5782	0.0164847	0.0084	2.4001e-06	0.6458	7738	171165	0.00286649	22.2389
PWY.5177..glutaryl.CoA.degradation	lung cancer	rs6771585	3	11766199	C	T	C	T	-0.0828843	-0.0017	0.268426	0.2876	0.0186237	0.0094	8.56841e-06	0.8557	7738	171165	0.00255313	19.8016
PWY.5177..glutaryl.CoA.degradation	lung cancer	rs73035953	5	9599686	G	A	G	A	-0.0938675	0.0017	0.182476	0.2003	0.0211146	0.0105	8.76436e-06	0.8741	7738	171165	0.00254758	19.7584
PWY.5188..tetrapyrrole.biosynthesis.I..from.glutamate.	lung cancer	rs10097925	8	113227264	A	G	A	G	0.127694	-0.0078	0.0903157	0.0902	0.0280562	0.0145	5.32991e-06	0.5901	7738	171165	0.00266989	20.7096
PWY.5188..tetrapyrrole.biosynthesis.I..from.glutamate.	lung cancer	rs10259110	7	141651531	A	C	A	C	-0.184124	-0.0421	0.0537457	0.0405	0.0397468	0.0273	3.61427e-06	0.123	7738	171165	0.00276557	21.4538
PWY.5188..tetrapyrrole.biosynthesis.I..from.glutamate.	lung cancer	rs4268811	17	25944596	A	C	A	C	0.0874016	0.011	0.332946	0.3434	0.0174958	0.009	5.86611e-07	0.2218	7738	171165	0.00321473	24.9493
PWY.5188..tetrapyrrole.biosynthesis.I..from.glutamate.	lung cancer	rs4810354	20	40986511	G	A	G	A	-0.093531	0.0025	0.727515	0.7412	0.0188279	0.0103	6.77563e-07	0.8053	7738	171165	0.00317904	24.6715
PWY.5188..tetrapyrrole.biosynthesis.I..from.glutamate.	lung cancer	rs56328422	2	160386220	T	C	T	C	0.0920807	0.0125	0.27704	0.272	0.0185967	0.0135	7.36614e-07	0.3527	7738	171165	0.00315837	24.5106
PWY.5188..tetrapyrrole.biosynthesis.I..from.glutamate.	lung cancer	rs602124	11	69388853	G	C	G	C	-0.085996	-0.0278	0.772156	0.7541	0.0193755	0.0098	9.06358e-06	0.004467	7738	171165	0.00253932	19.6942
PWY.5188..tetrapyrrole.biosynthesis.I..from.glutamate.	lung cancer	rs61086481	18	60087961	G	A	G	A	0.0879345	0.0238	0.210287	0.2104	0.019844	0.0103	9.36656e-06	0.02052	7738	171165	0.00253122	19.6312
PWY.5188..tetrapyrrole.biosynthesis.I..from.glutamate.	lung cancer	rs6883971	5	171336723	G	A	G	A	-0.0747935	-0.0044	0.500646	0.4734	0.0161242	0.0089	3.50776e-06	0.6205	7738	171165	0.00277292	21.5109
PWY.5188..tetrapyrrole.biosynthesis.I..from.glutamate.	lung cancer	rs6955039	7	34661703	G	A	G	A	0.132395	0.0064	0.0870727	0.1038	0.0288909	0.0136	4.5924e-06	0.6364	7738	171165	0.00270655	20.9947
PWY.5188..tetrapyrrole.biosynthesis.I..from.glutamate.	lung cancer	rs72836424	10	129037453	T	C	T	C	0.134741	0.0252	0.0785636	0.0875	0.0298751	0.0154	6.47843e-06	0.1005	7738	171165	0.00262187	20.3361
PWY.5188..tetrapyrrole.biosynthesis.I..from.glutamate.	lung cancer	rs7514177	1	77782761	G	A	G	A	0.0845949	-0.0201	0.367239	0.3732	0.0169102	0.0121	5.65601e-07	0.09833	7738	171165	0.00322374	25.0195
PWY.5189..tetrapyrrole.biosynthesis.II..from.glycine.	lung cancer	rs11164337	1	102389733	C	T	C	T	-0.103145	-0.0002	0.335786	0.3145	0.0211939	0.0122	1.13462e-06	0.9837	7738	171165	0.00305154	23.6789
PWY.5189..tetrapyrrole.biosynthesis.II..from.glycine.	lung cancer	rs11601607	11	57434906	G	T	G	T	-0.177624	0.0254	0.0739059	0.082	0.0388716	0.0155	4.88877e-06	0.0999	7738	171165	0.00269116	20.875
PWY.5189..tetrapyrrole.biosynthesis.II..from.glycine.	lung cancer	rs1696430	12	130499183	G	A	G	A	-0.1744	-0.001	0.0698958	0.0635	0.0390885	0.0177	8.13261e-06	0.956	7738	171165	0.00256596	19.9014
PWY.5189..tetrapyrrole.biosynthesis.II..from.glycine.	lung cancer	rs17181375	12	5678868	G	A	G	A	0.170862	0.0086	0.0764906	0.1085	0.0382622	0.0138	7.98638e-06	0.5308	7738	171165	0.00257042	19.936
PWY.5189..tetrapyrrole.biosynthesis.II..from.glycine.	lung cancer	rs2695011	12	19936331	C	T	C	T	0.20264	0.0181	0.935027	0.9096	0.044901	0.0178	6.39028e-06	0.3108	7738	171165	0.00262523	20.3623
PWY.5189..tetrapyrrole.biosynthesis.II..from.glycine.	lung cancer	rs28645782	15	99991266	T	C	T	C	0.107058	0.0001	0.741605	0.7387	0.0233139	0.0096	4.39016e-06	0.9908	7738	171165	0.00271768	21.0812
PWY.5189..tetrapyrrole.biosynthesis.II..from.glycine.	lung cancer	rs4291387	9	98843638	G	A	G	A	0.0960681	-0.021	0.326343	0.3342	0.021356	0.009	6.84668e-06	0.01929	7738	171165	0.00260829	20.2305
PWY.5189..tetrapyrrole.biosynthesis.II..from.glycine.	lung cancer	rs4930770	12	5716886	C	T	C	T	0.105489	0.0048	0.245025	0.298	0.0233603	0.009	6.31001e-06	0.5921	7738	171165	0.00262837	20.3866
PWY.5189..tetrapyrrole.biosynthesis.II..from.glycine.	lung cancer	rs497333	1	40207169	T	G	T	G	-0.100133	0.0254	0.668849	0.6878	0.0222943	0.0088	7.07424e-06	0.003978	7738	171165	0.0026002	20.1676
PWY.5189..tetrapyrrole.biosynthesis.II..from.glycine.	lung cancer	rs78900653	1	30754665	A	G	A	G	-0.186456	0.0199	0.0626405	0.0501	0.0408695	0.0217	5.06128e-06	0.3579	7738	171165	0.00268262	20.8085
PWY.5189..tetrapyrrole.biosynthesis.II..from.glycine.	lung cancer	rs9394084	6	11451424	G	A	G	A	-0.112177	-0.0027	0.249958	0.272	0.0248409	0.0107	6.30739e-06	0.7985	7738	171165	0.00262846	20.3873
PWY.5189..tetrapyrrole.biosynthesis.II..from.glycine.	lung cancer	rs9999134	4	163176156	T	A	T	A	-0.0906156	0.0107	0.413889	0.3978	0.0204524	0.009	9.39896e-06	0.2348	7738	171165	0.0025304	19.6248
PWY.5345..superpathway.of.L.methionine.biosynthesis..by.sulfhydrylation.	lung cancer	rs12442423	15	93939999	A	C	A	C	-0.0975472	0.0035	0.168002	0.1711	0.0220458	0.0114	9.65539e-06	0.7562	7738	171165	0.00252378	19.5734
PWY.5345..superpathway.of.L.methionine.biosynthesis..by.sulfhydrylation.	lung cancer	rs12541554	8	10393079	G	A	G	A	-0.0806005	0.001	0.342803	0.3558	0.0170578	0.0087	2.29964e-06	0.9085	7738	171165	0.00287706	22.3212
PWY.5345..superpathway.of.L.methionine.biosynthesis..by.sulfhydrylation.	lung cancer	rs2305588	2	182347072	T	C	T	C	-0.0980614	-0.008	0.200682	0.2078	0.0204326	0.0103	1.59254e-06	0.4338	7738	171165	0.00296776	23.027
PWY.5345..superpathway.of.L.methionine.biosynthesis..by.sulfhydrylation.	lung cancer	rs34153461	7	83135132	A	C	A	C	0.0759731	0.0077	0.457711	0.4215	0.0171584	0.0087	9.5216e-06	0.3808	7738	171165	0.00252719	19.5999
PWY.5345..superpathway.of.L.methionine.biosynthesis..by.sulfhydrylation.	lung cancer	rs55974538	1	193894993	G	A	G	A	-0.11291	0.0249	0.117807	0.1161	0.025371	0.0137	8.57235e-06	0.06906	7738	171165	0.002553	19.8006
PWY.5345..superpathway.of.L.methionine.biosynthesis..by.sulfhydrylation.	lung cancer	rs73009442	19	18475073	C	A	C	A	0.0928574	-0.0011	0.287204	0.2507	0.0199593	0.0106	3.28178e-06	0.9161	7738	171165	0.00278933	21.6387
PWY.5345..superpathway.of.L.methionine.biosynthesis..by.sulfhydrylation.	lung cancer	rs77586457	16	24512006	G	A	G	A	0.175786	0.0251	0.0567096	0.059	0.0364365	0.0185	1.40391e-06	0.1732	7738	171165	0.0029989	23.2693
PWY.5345..superpathway.of.L.methionine.biosynthesis..by.sulfhydrylation.	lung cancer	rs77995790	18	34081413	T	C	T	C	-0.158003	0.0223	0.0617925	0.0732	0.0343555	0.0156	4.24405e-06	0.1545	7738	171165	0.00272599	21.1459
PWY.5384..sucrose.degradation.IV..sucrose.phosphorylase.	lung cancer	rs10450895	14	81825240	C	T	C	T	-0.0956152	0.0068	0.417494	0.4361	0.0207984	0.0084	4.28134e-06	0.4193	7738	171165	0.00272383	21.1291
PWY.5384..sucrose.degradation.IV..sucrose.phosphorylase.	lung cancer	rs12646654	4	15172967	T	C	T	C	-0.0955337	0.0014	0.315164	0.2989	0.0216118	0.009	9.85009e-06	0.8758	7738	171165	0.00251888	19.5353
PWY.5384..sucrose.degradation.IV..sucrose.phosphorylase.	lung cancer	rs1641129	2	10627860	G	T	G	T	-0.204992	0.0001	0.0583257	0.074	0.045167	0.0163	5.66448e-06	0.9942	7738	171165	0.0026549	20.593
PWY.5384..sucrose.degradation.IV..sucrose.phosphorylase.	lung cancer	rs2962259	5	50414347	T	C	T	C	0.122254	0.0044	0.799817	0.8499	0.0254425	0.0176	1.54661e-06	0.8047	7738	171165	0.00297498	23.0831
PWY.5384..sucrose.degradation.IV..sucrose.phosphorylase.	lung cancer	rs469926	1	162397263	T	C	T	C	-0.0936989	0.0103	0.582726	0.5845	0.0208728	0.0122	7.15435e-06	0.4011	7738	171165	0.00259746	20.1463
PWY.5384..sucrose.degradation.IV..sucrose.phosphorylase.	lung cancer	rs6794521	3	165267123	T	C	T	C	0.0956983	-0.0069	0.545526	0.5015	0.0203386	0.0084	2.53536e-06	0.4088	7738	171165	0.00285297	22.1337
PWY.5384..sucrose.degradation.IV..sucrose.phosphorylase.	lung cancer	rs80085001	4	100552473	T	C	T	C	0.211639	0.0312	0.0548896	0.0503	0.0446399	0.0181	2.12633e-06	0.08485	7738	171165	0.00289639	22.4715
PWY.5384..sucrose.degradation.IV..sucrose.phosphorylase.	lung cancer	rs9386212	6	148422060	G	T	G	T	0.0947158	0.0134	0.590529	0.5816	0.0208453	0.012	5.52624e-06	0.2636	7738	171165	0.00266099	20.6403
PWY.5505..L.glutamate.and.L.glutamine.biosynthesis	lung cancer	rs11027972	11	24541340	A	G	A	G	-0.202865	-0.0398	0.0624236	0.0569	0.0426597	0.0197	1.98025e-06	0.04338	7738	171165	0.00291395	22.6082
PWY.5505..L.glutamate.and.L.glutamine.biosynthesis	lung cancer	rs12414617	10	118056285	T	G	T	G	-0.199019	-0.0204	0.0745865	0.0868	0.0391838	0.0155	3.79175e-07	0.1872	7738	171165	0.00332278	25.7907
PWY.5505..L.glutamate.and.L.glutamine.biosynthesis	lung cancer	rs1323288	1	59246115	T	G	T	G	-0.104898	0.007	0.264833	0.2736	0.0232863	0.0095	6.64584e-06	0.4595	7738	171165	0.00261558	20.2872
PWY.5505..L.glutamate.and.L.glutamine.biosynthesis	lung cancer	rs13407420	2	52016410	C	A	C	A	0.0901004	0.0125	0.463935	0.5025	0.0200652	0.0083	7.10919e-06	0.1314	7738	171165	0.00259901	20.1583
PWY.5505..L.glutamate.and.L.glutamine.biosynthesis	lung cancer	rs1541082	9	71622100	T	G	T	G	0.185119	-0.0002	0.92615	0.9169	0.0381404	0.0148	1.2123e-06	0.9871	7738	171165	0.00303517	23.5515
PWY.5505..L.glutamate.and.L.glutamine.biosynthesis	lung cancer	rs16934689	11	40320791	A	G	A	G	-0.145495	0.006	0.125403	0.1058	0.0305982	0.0142	1.98449e-06	0.6733	7738	171165	0.00291346	22.6044
PWY.5505..L.glutamate.and.L.glutamine.biosynthesis	lung cancer	rs17029909	1	6882189	A	G	A	G	-0.109856	0.0149	0.234966	0.2325	0.023518	0.0098	2.99557e-06	0.126	7738	171165	0.00281187	21.814
PWY.5505..L.glutamate.and.L.glutamine.biosynthesis	lung cancer	rs32064	5	11249206	C	T	C	T	0.0953215	0.0014	0.465387	0.476	0.0201502	0.0118	2.23924e-06	0.9033	7738	171165	0.00288363	22.3723
PWY.5505..L.glutamate.and.L.glutamine.biosynthesis	lung cancer	rs472752	10	130589876	A	C	A	C	0.0930875	0.0037	0.598315	0.6145	0.0206684	0.0088	6.67314e-06	0.6753	7738	171165	0.00261459	20.2795
PWY.5505..L.glutamate.and.L.glutamine.biosynthesis	lung cancer	rs58095618	20	59174660	G	A	G	A	-0.152287	0.0004	0.100818	0.1008	0.0328042	0.015	3.4454e-06	0.9801	7738	171165	0.00277735	21.5454
PWY.5505..L.glutamate.and.L.glutamine.biosynthesis	lung cancer	rs61311341	10	45225931	T	G	T	G	-0.155422	0.0331	0.100968	0.0972	0.0339779	0.0146	4.78002e-06	0.02376	7738	171165	0.00269669	20.918
PWY.5505..L.glutamate.and.L.glutamine.biosynthesis	lung cancer	rs62062058	17	11197508	T	C	T	C	-0.116391	0.0039	0.224247	0.2264	0.0247978	0.0101	2.68454e-06	0.6962	7738	171165	0.00283889	22.0242
PWY.5505..L.glutamate.and.L.glutamine.biosynthesis	lung cancer	rs72956316	6	102156641	T	C	T	C	-0.151959	0.0237	0.110632	0.1079	0.0322146	0.0131	2.39238e-06	0.07058	7738	171165	0.00286729	22.2451
PWY.5505..L.glutamate.and.L.glutamine.biosynthesis	lung cancer	rs76063194	4	134927861	G	T	G	T	0.16236	0.0033	0.0928905	0.0955	0.0337697	0.0144	1.5256e-06	0.8165	7738	171165	0.00297838	23.1095
PWY.5505..L.glutamate.and.L.glutamine.biosynthesis	lung cancer	rs77963678	10	18482561	T	C	T	C	0.15031	-0.0306	0.0974272	0.0917	0.0335615	0.0145	7.51121e-06	0.03433	7738	171165	0.00258547	20.0531
PWY.5505..L.glutamate.and.L.glutamine.biosynthesis	lung cancer	rs78559400	2	227486298	C	T	C	T	0.229021	0.021	0.0569253	0.0362	0.0481591	0.0256	1.97938e-06	0.4116	7738	171165	0.00291406	22.609
PWY.5656..mannosylglycerate.biosynthesis.I	lung cancer	rs10001022	4	45393364	C	T	C	T	0.397916	-0.0283	0.0692782	0.0657	0.0732267	0.0168	5.50947e-08	0.09185	7738	171165	0.00380155	29.521
PWY.5656..mannosylglycerate.biosynthesis.I	lung cancer	rs11217548	11	119742803	C	T	C	T	-0.34505	-0.0199	0.0682151	0.0622	0.0754496	0.0187	4.80209e-06	0.2884	7738	171165	0.00269556	20.9092
PWY.5656..mannosylglycerate.biosynthesis.I	lung cancer	rs114111279	3	26853818	C	A	C	A	0.346972	-0.0031	0.0785548	0.0533	0.0736956	0.0188	2.49948e-06	0.8692	7738	171165	0.0028565	22.1612
PWY.5656..mannosylglycerate.biosynthesis.I	lung cancer	rs12719736	15	101523023	C	T	C	T	0.238351	0.0147	0.146262	0.1612	0.0531521	0.0114	7.31493e-06	0.1977	7738	171165	0.00259201	20.1039
PWY.5656..mannosylglycerate.biosynthesis.I	lung cancer	rs12930516	16	86742581	T	C	T	C	0.178996	0.019	0.561242	0.5565	0.0384823	0.009	3.29716e-06	0.03376	7738	171165	0.0027882	21.6298
PWY.5656..mannosylglycerate.biosynthesis.I	lung cancer	rs273145	7	41508929	T	C	T	C	0.183214	0.0092	0.686695	0.6673	0.0405569	0.0096	6.2585e-06	0.3399	7738	171165	0.00263036	20.4021
PWY.5656..mannosylglycerate.biosynthesis.I	lung cancer	rs28510778	16	24509583	C	T	C	T	-0.412225	-0.0058	0.0522974	0.0544	0.0891587	0.0194	3.77329e-06	0.764	7738	171165	0.00275495	21.3712
PWY.5656..mannosylglycerate.biosynthesis.I	lung cancer	rs35832957	3	186707884	C	T	C	T	0.25379	-0.0114	0.161574	0.1665	0.0540401	0.0136	2.64874e-06	0.4024	7738	171165	0.00284218	22.0498
PWY.5656..mannosylglycerate.biosynthesis.I	lung cancer	rs6063434	20	48413539	A	G	A	G	-0.208672	-0.0207	0.771033	0.7616	0.0457102	0.0101	4.99241e-06	0.04031	7738	171165	0.002686	20.8348
PWY.5656..mannosylglycerate.biosynthesis.I	lung cancer	rs844134	6	158181048	C	T	C	T	-0.199912	-0.0085	0.290074	0.2824	0.0436592	0.0105	4.67358e-06	0.4198	7738	171165	0.00270223	20.9611
PWY.5659..GDP.mannose.biosynthesis	lung cancer	rs13007173	2	114001921	A	G	A	G	0.129791	0.015	0.101073	0.0999	0.0285764	0.0163	5.57519e-06	0.3584	7738	171165	0.00265882	20.6235
PWY.5659..GDP.mannose.biosynthesis	lung cancer	rs2666365	3	190827728	C	T	C	T	-0.0953908	0.0296	0.176541	0.1768	0.020759	0.0109	4.32454e-06	0.006686	7738	171165	0.00272137	21.11
PWY.5659..GDP.mannose.biosynthesis	lung cancer	rs4837963	9	125165794	C	T	C	T	0.121846	0.005	0.116006	0.1142	0.0252455	0.0134	1.38986e-06	0.707	7738	171165	0.00300138	23.2885
PWY.5659..GDP.mannose.biosynthesis	lung cancer	rs56385884	2	144710295	A	G	A	G	-0.127456	0.0303	0.0888632	0.097	0.0282124	0.0213	6.25058e-06	0.1543	7738	171165	0.00263068	20.4046
PWY.5659..GDP.mannose.biosynthesis	lung cancer	rs7086625	10	72518441	G	T	G	T	0.104962	-0.015	0.15398	0.1348	0.0221493	0.012	2.14936e-06	0.211	7738	171165	0.00289372	22.4508
PWY.5659..GDP.mannose.biosynthesis	lung cancer	rs72929354	11	34588712	G	C	G	C	-0.162909	-0.0254	0.0635831	0.0794	0.0352049	0.0187	3.70177e-06	0.1738	7738	171165	0.00275966	21.4078
PWY.5659..GDP.mannose.biosynthesis	lung cancer	rs73100534	3	66441929	G	C	G	C	-0.132943	0.0064	0.0944874	0.0777	0.0279034	0.017	1.89396e-06	0.7074	7738	171165	0.00292493	22.6937
PWY.5659..GDP.mannose.biosynthesis	lung cancer	rs73170444	22	47497291	C	A	C	A	0.212819	-0.0029	0.0520125	0.0561	0.041602	0.0221	3.12745e-07	0.8952	7738	171165	0.00337052	26.1626
PWY.5659..GDP.mannose.biosynthesis	lung cancer	rs7349532	3	427635	C	G	C	G	0.100032	-0.0246	0.197711	0.2078	0.0213377	0.0124	2.75848e-06	0.04734	7738	171165	0.00283219	21.972
PWY.5667..CDP.diacylglycerol.biosynthesis.I	lung cancer	rs10409224	19	34535507	A	G	A	G	-0.0785661	0.0137	0.354823	0.3372	0.0169563	0.0089	3.59633e-06	0.1262	7738	171165	0.00276679	21.4633
PWY.5667..CDP.diacylglycerol.biosynthesis.I	lung cancer	rs11040918	11	6573784	T	C	T	C	0.0782005	0.0083	0.645727	0.6179	0.0174	0.0091	6.98072e-06	0.3605	7738	171165	0.00260351	20.1933
PWY.5667..CDP.diacylglycerol.biosynthesis.I	lung cancer	rs11086863	20	41783638	G	A	G	A	-0.0782674	-0.0166	0.360961	0.3818	0.017591	0.0093	8.61529e-06	0.07346	7738	171165	0.00255178	19.791
PWY.5667..CDP.diacylglycerol.biosynthesis.I	lung cancer	rs111866871	2	207610744	A	G	A	G	-0.117675	-0.0056	0.110014	0.1173	0.0253206	0.0136	3.36132e-06	0.6797	7738	171165	0.00278344	21.5928
PWY.5667..CDP.diacylglycerol.biosynthesis.I	lung cancer	rs11764255	7	43488465	C	A	C	A	0.103612	0.0086	0.168117	0.1832	0.0217181	0.0108	1.83527e-06	0.428	7738	171165	0.00293273	22.7543
PWY.5667..CDP.diacylglycerol.biosynthesis.I	lung cancer	rs1565690	9	72608112	G	A	G	A	0.175471	0.004	0.0589198	0.0599	0.0349066	0.0179	4.98551e-07	0.8237	7738	171165	0.003255	25.2629
PWY.5667..CDP.diacylglycerol.biosynthesis.I	lung cancer	rs2227019	8	28615106	G	C	G	C	0.0991645	-0.0049	0.176764	0.2004	0.0221387	0.0116	7.491e-06	0.6704	7738	171165	0.00258616	20.0584
PWY.5667..CDP.diacylglycerol.biosynthesis.I	lung cancer	rs2662200	11	37203342	A	G	A	G	-0.0720332	0.0082	0.547052	0.5616	0.0159265	0.0084	6.10085e-06	0.3293	7738	171165	0.00263663	20.4509
PWY.5667..CDP.diacylglycerol.biosynthesis.I	lung cancer	rs2899122	15	45043103	T	G	T	G	-0.141827	0.0212	0.915703	0.8829	0.029441	0.0132	1.45499e-06	0.1084	7738	171165	0.00299008	23.2007
PWY.5667..CDP.diacylglycerol.biosynthesis.I	lung cancer	rs304820	3	30744505	G	T	G	T	-0.0780772	-0.0015	0.307552	0.2992	0.0173192	0.0091	6.54018e-06	0.8691	7738	171165	0.00261954	20.318
PWY.5667..CDP.diacylglycerol.biosynthesis.I	lung cancer	rs3860223	1	111125481	C	T	C	T	0.0907144	-0.0028	0.808219	0.7985	0.0202542	0.0113	7.50654e-06	0.8029	7738	171165	0.00258565	20.0544
PWY.5667..CDP.diacylglycerol.biosynthesis.I	lung cancer	rs62087427	18	9559220	A	G	A	G	0.11829	-0.0057	0.100849	0.1003	0.0265803	0.0142	8.57591e-06	0.6899	7738	171165	0.00255292	19.7999
PWY.5667..CDP.diacylglycerol.biosynthesis.I	lung cancer	rs72768324	9	138508027	T	C	T	C	0.104081	0.0102	0.146899	0.1445	0.0231023	0.0124	6.62995e-06	0.4135	7738	171165	0.00261617	20.2918
PWY.5667..CDP.diacylglycerol.biosynthesis.I	lung cancer	rs73087038	3	52996874	T	C	T	C	-0.160748	-0.0406	0.0592312	0.0545	0.0346118	0.0282	3.41209e-06	0.1496	7738	171165	0.00277975	21.5641
PWY.5667..CDP.diacylglycerol.biosynthesis.I	lung cancer	rs74537816	4	59022589	T	C	T	C	-0.11528	0.008	0.1229	0.1328	0.024976	0.0174	3.91913e-06	0.6459	7738	171165	0.00274561	21.2985
PWY.5667..CDP.diacylglycerol.biosynthesis.I	lung cancer	rs76005509	3	130974258	C	A	C	A	-0.120097	0.0246	0.118369	0.0966	0.025172	0.0202	1.83274e-06	0.2233	7738	171165	0.00293308	22.7571
PWY.5667..CDP.diacylglycerol.biosynthesis.I	lung cancer	rs9853551	3	149889584	T	C	T	C	0.0742126	0.0137	0.625431	0.608	0.0163382	0.0085	5.56545e-06	0.1061	7738	171165	0.00265927	20.6269
PWY.5676..acetyl.CoA.fermentation.to.butanoate.II	lung cancer	rs10933259	2	229353849	A	G	A	G	0.0833518	-0.0101	0.287092	0.2901	0.0180549	0.0093	3.9014e-06	0.279	7738	171165	0.00274673	21.3073
PWY.5676..acetyl.CoA.fermentation.to.butanoate.II	lung cancer	rs11077815	17	74389890	T	C	T	C	-0.0791191	-0.0014	0.616275	0.629	0.0169237	0.0121	2.939e-06	0.909	7738	171165	0.00281656	21.8504
PWY.5676..acetyl.CoA.fermentation.to.butanoate.II	lung cancer	rs150794	21	43461809	C	G	C	G	-0.0954321	-0.0011	0.791034	0.8058	0.0213054	0.0107	7.49049e-06	0.9202	7738	171165	0.00258617	20.0584
PWY.5676..acetyl.CoA.fermentation.to.butanoate.II	lung cancer	rs34218333	8	124682971	T	A	T	A	0.0915685	0.0286	0.206715	0.1834	0.0203971	0.011	7.14628e-06	0.009594	7738	171165	0.00259775	20.1485
PWY.5676..acetyl.CoA.fermentation.to.butanoate.II	lung cancer	rs409534	10	8111168	C	T	C	T	-0.0932478	-0.0286	0.209549	0.2114	0.0202551	0.0102	4.15126e-06	0.005122	7738	171165	0.00273144	21.1883
PWY.5676..acetyl.CoA.fermentation.to.butanoate.II	lung cancer	rs4533289	16	25933464	G	A	G	A	-0.11869	-0.0111	0.129961	0.1241	0.0244319	0.0126	1.18582e-06	0.3798	7738	171165	0.00304062	23.594
PWY.5676..acetyl.CoA.fermentation.to.butanoate.II	lung cancer	rs7043302	9	9139951	G	T	G	T	0.187733	0.0396	0.0508132	0.0496	0.0389839	0.0196	1.46707e-06	0.04322	7738	171165	0.00298801	23.1845
PWY.5686..UMP.biosynthesis	lung cancer	rs10100272	8	19491945	A	G	A	G	0.104402	-0.0009	0.832233	0.8671	0.0226546	0.0135	4.05695e-06	0.9483	7738	171165	0.00273707	21.2321
PWY.5686..UMP.biosynthesis	lung cancer	rs111943101	5	18816315	G	A	G	A	-0.10313	0.0092	0.185595	0.1619	0.0231675	0.0137	8.52806e-06	0.5013	7738	171165	0.0025543	19.8107
PWY.5686..UMP.biosynthesis	lung cancer	rs1750832	1	7586904	C	T	C	T	-0.0728943	0.0207	0.499391	0.479	0.0163097	0.0086	7.84459e-06	0.01619	7738	171165	0.00257482	19.9702
PWY.5686..UMP.biosynthesis	lung cancer	rs542914	6	53376648	C	A	C	A	0.0789129	-0.0087	0.39647	0.4074	0.0170354	0.0089	3.61643e-06	0.3289	7738	171165	0.00276541	21.4526
PWY.5686..UMP.biosynthesis	lung cancer	rs7108080	11	59726765	G	A	G	A	-0.0769942	0.0076	0.508635	0.4356	0.0167709	0.0088	4.41276e-06	0.3905	7738	171165	0.0027164	21.0713
PWY.5686..UMP.biosynthesis	lung cancer	rs72918404	6	96282103	T	C	T	C	-0.105726	-0.0104	0.147413	0.1737	0.0230278	0.0114	4.40606e-06	0.3618	7738	171165	0.00271674	21.074
PWY.5686..UMP.biosynthesis	lung cancer	rs801356	2	195540502	G	C	G	C	0.154211	-0.0064	0.941383	0.9391	0.0348444	0.0177	9.6128e-06	0.7185	7738	171165	0.00252486	19.5818
PWY.5695..urate.biosynthesis.inosine.5..phosphate.degradation	lung cancer	rs10057035	5	121944409	T	C	T	C	-0.0765501	0.0052	0.333288	0.3725	0.0172837	0.0088	9.46542e-06	0.5509	7738	171165	0.00252866	19.6113
PWY.5695..urate.biosynthesis.inosine.5..phosphate.degradation	lung cancer	rs11139651	9	72273898	T	C	T	C	0.110149	0.0135	0.13051	0.1431	0.0241356	0.0116	5.02458e-06	0.2464	7738	171165	0.00268441	20.8225
PWY.5695..urate.biosynthesis.inosine.5..phosphate.degradation	lung cancer	rs111983634	20	56448369	T	A	T	A	-0.165132	-0.0177	0.0574869	0.0491	0.0368272	0.0226	7.3269e-06	0.434	7738	171165	0.00259161	20.1008
PWY.5695..urate.biosynthesis.inosine.5..phosphate.degradation	lung cancer	rs11668451	19	56821673	A	G	A	G	-0.127508	0.0235	0.0913128	0.103	0.0282562	0.0135	6.40546e-06	0.08057	7738	171165	0.00262469	20.358
PWY.5695..urate.biosynthesis.inosine.5..phosphate.degradation	lung cancer	rs116873962	7	148564384	G	T	G	T	0.110536	-0.003	0.13023	0.1432	0.0247545	0.012	7.99705e-06	0.8048	7738	171165	0.00257012	19.9337
PWY.5695..urate.biosynthesis.inosine.5..phosphate.degradation	lung cancer	rs1561691	15	71342992	G	A	G	A	0.10183	-0.0084	0.851021	0.8533	0.022946	0.012	9.08783e-06	0.4843	7738	171165	0.00253866	19.6891
PWY.5695..urate.biosynthesis.inosine.5..phosphate.degradation	lung cancer	rs560351	8	98459152	A	T	A	T	0.0969695	-0.0067	0.823673	0.8103	0.0218065	0.0109	8.71525e-06	0.5366	7738	171165	0.00254895	19.7691
PWY.5695..urate.biosynthesis.inosine.5..phosphate.degradation	lung cancer	rs573126	11	116276086	A	C	A	C	-0.0818401	-0.0119	0.285267	0.3058	0.0182486	0.0095	7.30029e-06	0.211	7738	171165	0.00259249	20.1076
PWY.5695..urate.biosynthesis.inosine.5..phosphate.degradation	lung cancer	rs57434716	4	36080659	G	A	G	A	0.0773641	0.013	0.325696	0.3308	0.0173592	0.0089	8.32473e-06	0.1424	7738	171165	0.00256022	19.8567
PWY.5695..urate.biosynthesis.inosine.5..phosphate.degradation	lung cancer	rs7551751	1	26525855	G	A	G	A	0.0744567	0.0083	0.598166	0.5871	0.0164681	0.0084	6.14738e-06	0.3236	7738	171165	0.00263479	20.4366
PWY.5695..urate.biosynthesis.inosine.5..phosphate.degradation	lung cancer	rs98545	12	2737295	C	T	C	T	0.111512	0.0125	0.128081	0.1538	0.0251428	0.0119	9.20153e-06	0.2966	7738	171165	0.00253562	19.6654
PWY.5705..allantoin.degradation.to.glyoxylate.III	lung cancer	rs10937272	3	186549155	C	G	C	G	0.166947	0.0059	0.338586	0.3705	0.0328605	0.0087	3.7647e-07	0.4961	7738	171165	0.00332456	25.8046
PWY.5705..allantoin.degradation.to.glyoxylate.III	lung cancer	rs12449342	17	41087400	G	A	G	A	0.160955	0.0206	0.722053	0.7422	0.0354844	0.01	5.73456e-06	0.03851	7738	171165	0.00265187	20.5694
PWY.5705..allantoin.degradation.to.glyoxylate.III	lung cancer	rs13140123	4	40387831	T	A	T	A	-0.255831	-0.0433	0.0865392	0.0631	0.0573178	0.0175	8.06789e-06	0.0134	7738	171165	0.00256792	19.9166
PWY.5705..allantoin.degradation.to.glyoxylate.III	lung cancer	rs16851172	3	105175449	A	G	A	G	-0.190818	-0.021	0.193511	0.1687	0.0396411	0.0109	1.48211e-06	0.0544	7738	171165	0.00298552	23.1651
PWY.5705..allantoin.degradation.to.glyoxylate.III	lung cancer	rs28465688	4	26341041	C	A	C	A	0.140849	-0.0042	0.531041	0.5266	0.0307359	0.0083	4.59335e-06	0.6162	7738	171165	0.00270651	20.9944
PWY.5705..allantoin.degradation.to.glyoxylate.III	lung cancer	rs3820904	2	209329178	A	G	A	G	-0.160534	-0.0198	0.768846	0.7408	0.03591	0.0094	7.80567e-06	0.0349	7738	171165	0.00257605	19.9798
PWY.5705..allantoin.degradation.to.glyoxylate.III	lung cancer	rs4669688	2	11233323	T	C	T	C	0.146631	-0.0135	0.622084	0.6265	0.0321029	0.0089	4.93492e-06	0.1305	7738	171165	0.00268884	20.8569
PWY.5705..allantoin.degradation.to.glyoxylate.III	lung cancer	rs4683801	3	139835537	A	G	A	G	0.17208	0.0187	0.273418	0.3048	0.0380662	0.0103	6.16822e-06	0.06931	7738	171165	0.00263395	20.4301
PWY.5705..allantoin.degradation.to.glyoxylate.III	lung cancer	rs7822956	8	17719930	A	G	A	G	0.211638	0.0071	0.814694	0.8322	0.0404533	0.011	1.67989e-07	0.5217	7738	171165	0.00352466	27.3632
PWY.5791..1.4.dihydroxy.2.naphthoate.biosynthesis.II..plants.	lung cancer	rs10192555	2	210233822	T	C	T	C	0.105255	-0.0074	0.568064	0.5807	0.0232064	0.0083	5.74434e-06	0.3738	7738	171165	0.00265148	20.5664
PWY.5791..1.4.dihydroxy.2.naphthoate.biosynthesis.II..plants.	lung cancer	rs10793056	11	72760165	T	C	T	C	-0.104156	0.0148	0.506205	0.4877	0.0229619	0.0117	5.73179e-06	0.2051	7738	171165	0.00265198	20.5703
PWY.5791..1.4.dihydroxy.2.naphthoate.biosynthesis.II..plants.	lung cancer	rs11761901	7	115891686	G	A	G	A	-0.137544	-0.0024	0.213855	0.2348	0.0278344	0.0098	7.7514e-07	0.8067	7738	171165	0.00314574	24.4122
PWY.5791..1.4.dihydroxy.2.naphthoate.biosynthesis.II..plants.	lung cancer	rs2834173	21	34656070	T	C	T	C	-0.107002	-0.0098	0.424138	0.4529	0.0233815	0.0083	4.73162e-06	0.2383	7738	171165	0.00269921	20.9376
PWY.5791..1.4.dihydroxy.2.naphthoate.biosynthesis.II..plants.	lung cancer	rs28634397	8	5176782	C	T	C	T	0.196644	-0.006	0.079774	0.0768	0.042355	0.0157	3.4378e-06	0.7038	7738	171165	0.00277789	21.5496
PWY.5791..1.4.dihydroxy.2.naphthoate.biosynthesis.II..plants.	lung cancer	rs34011530	11	1689461	C	G	C	G	-0.134451	0.0026	0.18175	0.1514	0.0300979	0.0121	7.92775e-06	0.8313	7738	171165	0.00257222	19.95
PWY.5791..1.4.dihydroxy.2.naphthoate.biosynthesis.II..plants.	lung cancer	rs4585628	7	70997867	A	G	A	G	0.170362	0.0155	0.104614	0.0911	0.038025	0.0144	7.45538e-06	0.2816	7738	171165	0.00258734	20.0676
PWY.5791..1.4.dihydroxy.2.naphthoate.biosynthesis.II..plants.	lung cancer	rs61861701	10	112365004	A	G	A	G	0.138831	0.0012	0.247235	0.2119	0.0274846	0.011	4.38985e-07	0.9135	7738	171165	0.00328652	25.5083
PWY.5791..1.4.dihydroxy.2.naphthoate.biosynthesis.II..plants.	lung cancer	rs62465767	7	51667991	G	A	G	A	0.177111	-0.0094	0.0949348	0.0919	0.040061	0.015	9.82291e-06	0.5318	7738	171165	0.00251955	19.5405
PWY.5791..1.4.dihydroxy.2.naphthoate.biosynthesis.II..plants.	lung cancer	rs63721662	4	144239811	C	T	C	T	-0.110728	0.0159	0.327555	0.2927	0.0245862	0.0095	6.67882e-06	0.09476	7738	171165	0.00261437	20.2778
PWY.5791..1.4.dihydroxy.2.naphthoate.biosynthesis.II..plants.	lung cancer	rs7691920	4	57418400	A	G	A	G	0.116198	0.0003	0.702496	0.696	0.0257387	0.0095	6.34571e-06	0.9718	7738	171165	0.00262696	20.3757
PWY.5791..1.4.dihydroxy.2.naphthoate.biosynthesis.II..plants.	lung cancer	rs80031880	4	85114600	T	C	T	C	0.251853	-0.0021	0.0649738	0.0699	0.0555391	0.0222	5.76833e-06	0.9253	7738	171165	0.00265042	20.5582
PWY.5791..1.4.dihydroxy.2.naphthoate.biosynthesis.II..plants.	lung cancer	rs9886448	8	26369707	T	C	T	C	-0.15792	0.0194	0.123965	0.1255	0.0347403	0.0127	5.47482e-06	0.1259	7738	171165	0.0026633	20.6583
PWY.5791..1.4.dihydroxy.2.naphthoate.biosynthesis.II..plants.	lung cancer	rs9941912	22	27299411	G	C	G	C	-0.239966	0.0158	0.0607982	0.0607	0.0499897	0.0185	1.5842e-06	0.3946	7738	171165	0.00296906	23.037
PWY.5791..1.4.dihydroxy.2.naphthoate.biosynthesis.II..plants.	lung cancer	rs996888	11	119428158	A	G	A	G	-0.182271	0.0154	0.902701	0.9281	0.0389881	0.0162	2.939e-06	0.3429	7738	171165	0.00281655	21.8504
PWY.5838..superpathway.of.menaquinol.8.biosynthesis.I	lung cancer	rs1551680	10	127858540	C	T	C	T	0.304768	-0.0156	0.0532869	0.057	0.0689124	0.0302	9.75439e-06	0.6063	7738	171165	0.00252127	19.5538
PWY.5838..superpathway.of.menaquinol.8.biosynthesis.I	lung cancer	rs2010010	5	153760270	T	C	T	C	0.172641	-0.0186	0.231858	0.2862	0.0354685	0.0091	1.1305e-06	0.04134	7738	171165	0.00305243	23.6859
PWY.5838..superpathway.of.menaquinol.8.biosynthesis.I	lung cancer	rs71323853	21	24098134	G	A	G	A	-0.243918	-0.0037	0.0852969	0.0764	0.0538717	0.0185	5.96156e-06	0.8429	7738	171165	0.00264234	20.4953
PWY.5838..superpathway.of.menaquinol.8.biosynthesis.I	lung cancer	rs8045590	16	6114071	C	A	C	A	0.212173	0	0.888889	0.8897	0.0459052	0.0134	3.80111e-06	0.9972	7738	171165	0.00275315	21.3572
PWY.5850..superpathway.of.menaquinol.6.biosynthesis.I	lung cancer	rs10239134	7	51711361	G	A	G	A	0.248673	0.0322	0.103567	0.1319	0.055122	0.0128	6.44258e-06	0.01169	7738	171165	0.00262324	20.3468
PWY.5850..superpathway.of.menaquinol.6.biosynthesis.I	lung cancer	rs11753487	6	26341314	T	C	T	C	-0.253668	-0.0106	0.133847	0.14	0.0535559	0.0123	2.1743e-06	0.3915	7738	171165	0.00289088	22.4287
PWY.5850..superpathway.of.menaquinol.6.biosynthesis.I	lung cancer	rs11824678	11	98326473	A	C	A	C	0.247837	-0.0064	0.105913	0.1145	0.0552553	0.0131	7.28065e-06	0.6241	7738	171165	0.00259315	20.1128
PWY.5850..superpathway.of.menaquinol.6.biosynthesis.I	lung cancer	rs35620562	12	47931524	T	C	T	C	-0.195456	-0.0083	0.189708	0.1615	0.0438952	0.0114	8.47598e-06	0.4647	7738	171165	0.00255578	19.8222
PWY.5850..superpathway.of.menaquinol.6.biosynthesis.I	lung cancer	rs3865408	18	24418874	A	T	A	T	-0.274957	-0.011	0.104985	0.111	0.0577701	0.0131	1.94066e-06	0.3994	7738	171165	0.00291894	22.647
PWY.5850..superpathway.of.menaquinol.6.biosynthesis.I	lung cancer	rs4075150	2	228253609	G	A	G	A	-0.159952	-0.0212	0.500912	0.4324	0.0340355	0.0087	2.60717e-06	0.01485	7738	171165	0.00284609	22.0802
PWY.5850..superpathway.of.menaquinol.6.biosynthesis.I	lung cancer	rs4306193	1	211211672	C	A	C	A	0.147132	0.0041	0.494895	0.5167	0.0332888	0.0084	9.8762e-06	0.626	7738	171165	0.00251822	19.5302
PWY.5850..superpathway.of.menaquinol.6.biosynthesis.I	lung cancer	rs62112542	19	4940950	G	A	G	A	-0.184047	-0.0123	0.235468	0.2387	0.0404972	0.0097	5.50161e-06	0.2042	7738	171165	0.00266208	20.6488
PWY.5850..superpathway.of.menaquinol.6.biosynthesis.I	lung cancer	rs6444585	3	191377850	G	A	G	A	0.170074	-0.0084	0.683973	0.6678	0.037838	0.0093	6.96338e-06	0.3678	7738	171165	0.0026041	20.1979
PWY.5850..superpathway.of.menaquinol.6.biosynthesis.I	lung cancer	rs76253510	1	210801894	G	A	G	A	0.321464	-0.029	0.0672308	0.0791	0.0690886	0.0167	3.27265e-06	0.08262	7738	171165	0.00279004	21.6441
PWY.5913..TCA.cycle.VI..obligate.autotrophs.	lung cancer	rs12006002	9	18166899	C	T	C	T	-0.100171	0.0176	0.339664	0.3193	0.0216243	0.0089	3.6151e-06	0.04903	7738	171165	0.00276547	21.453
PWY.5913..TCA.cycle.VI..obligate.autotrophs.	lung cancer	rs17175056	13	94779284	A	G	A	G	0.14359	0.0237	0.121156	0.1485	0.0314645	0.0199	5.0291e-06	0.235	7738	171165	0.00268417	20.8207
PWY.5913..TCA.cycle.VI..obligate.autotrophs.	lung cancer	rs242053	1	4751878	C	T	C	T	-0.218655	0.0101	0.058192	0.0602	0.049245	0.0217	8.9898e-06	0.6424	7738	171165	0.00254133	19.7098
PWY.5913..TCA.cycle.VI..obligate.autotrophs.	lung cancer	rs2616174	8	20598737	C	T	C	T	-0.111196	-0.004	0.257394	0.2527	0.0240432	0.0099	3.74913e-06	0.6834	7738	171165	0.00275655	21.3836
PWY.5913..TCA.cycle.VI..obligate.autotrophs.	lung cancer	rs2826386	21	21925160	C	T	C	T	0.099493	0.0076	0.416276	0.4255	0.0212898	0.0088	2.96456e-06	0.3875	7738	171165	0.00281442	21.8338
PWY.5913..TCA.cycle.VI..obligate.autotrophs.	lung cancer	rs28490985	15	53566746	T	A	T	A	0.113361	-0.0049	0.226437	0.2765	0.0255265	0.0141	8.95839e-06	0.731	7738	171165	0.00254221	19.7166
PWY.5913..TCA.cycle.VI..obligate.autotrophs.	lung cancer	rs6052371	20	4103365	C	T	C	T	0.117615	0.0187	0.214021	0.2398	0.0259209	0.0102	5.69364e-06	0.06676	7738	171165	0.00265364	20.5832
PWY.5913..TCA.cycle.VI..obligate.autotrophs.	lung cancer	rs61828192	10	8881717	C	G	C	G	0.160365	-0.0049	0.147456	0.1296	0.0302332	0.0125	1.1312e-07	0.6932	7738	171165	0.00362281	28.128
PWY.5913..TCA.cycle.VI..obligate.autotrophs.	lung cancer	rs743920	22	29621128	C	G	C	G	-0.166238	0.0092	0.126928	0.1343	0.0353105	0.0141	2.50305e-06	0.5175	7738	171165	0.00285616	22.1585
PWY.5918..superpathay.of.heme.biosynthesis.from.glutamate	lung cancer	rs10089785	8	109599969	T	C	T	C	0.101733	-0.0023	0.401736	0.3628	0.0228451	0.0086	8.46175e-06	0.7929	7738	171165	0.00255621	19.8256
PWY.5918..superpathay.of.heme.biosynthesis.from.glutamate	lung cancer	rs2116877	19	11358440	C	T	C	T	-0.164697	0.0104	0.902589	0.8835	0.0371034	0.013	9.04295e-06	0.4241	7738	171165	0.00253987	19.6984
PWY.5918..superpathay.of.heme.biosynthesis.from.glutamate	lung cancer	rs2913384	5	158070705	G	A	G	A	-0.188034	0.02	0.924665	0.9202	0.0415236	0.0151	5.94415e-06	0.1844	7738	171165	0.00264305	20.5008
PWY.5918..superpathay.of.heme.biosynthesis.from.glutamate	lung cancer	rs35586568	2	116600118	G	A	G	A	0.228485	0.0335	0.0535691	0.0524	0.0513702	0.0227	8.67461e-06	0.1391	7738	171165	0.00255009	19.7779
PWY.5918..superpathay.of.heme.biosynthesis.from.glutamate	lung cancer	rs61344468	17	9910617	A	G	A	G	-0.156926	0.0232	0.124387	0.1231	0.0339806	0.0132	3.8724e-06	0.07975	7738	171165	0.00274855	21.3214
PWY.5918..superpathay.of.heme.biosynthesis.from.glutamate	lung cancer	rs7221236	17	68888753	A	G	A	G	0.10055	-0.0177	0.638583	0.6143	0.0226016	0.009	8.63456e-06	0.04947	7738	171165	0.00255122	19.7867
PWY.5918..superpathay.of.heme.biosynthesis.from.glutamate	lung cancer	rs76525743	1	157073611	T	C	T	C	0.199721	-0.0109	0.074339	0.0439	0.0414867	0.0204	1.47867e-06	0.592	7738	171165	0.00298609	23.1695
PWY.5920..superpathway.of.heme.biosynthesis.from.glycine	lung cancer	rs11771094	7	138346224	G	A	G	A	-0.158301	0.0032	0.400993	0.3923	0.0355869	0.0086	8.65506e-06	0.7102	7738	171165	0.00255064	19.7822
PWY.5920..superpathway.of.heme.biosynthesis.from.glycine	lung cancer	rs12821396	12	108292384	C	T	C	T	0.396267	-0.0029	0.0510083	0.0398	0.0792925	0.0234	5.80671e-07	0.9023	7738	171165	0.00321724	24.9689
PWY.5920..superpathway.of.heme.biosynthesis.from.glycine	lung cancer	rs147911740	7	105312606	G	A	G	A	0.345903	0.0144	0.0662413	0.0491	0.0714976	0.0229	1.31172e-06	0.528	7738	171165	0.00301568	23.3999
PWY.5920..superpathway.of.heme.biosynthesis.from.glycine	lung cancer	rs2078597	1	34890247	A	G	A	G	-0.294388	-0.0214	0.10434	0.1178	0.059051	0.0135	6.186e-07	0.1119	7738	171165	0.00320158	24.847
PWY.5920..superpathway.of.heme.biosynthesis.from.glycine	lung cancer	rs34838879	13	24754695	A	G	A	G	0.416083	-0.0047	0.0559422	0.055	0.0871847	0.0244	1.82016e-06	0.8469	7738	171165	0.00293477	22.7702
PWY.5920..superpathway.of.heme.biosynthesis.from.glycine	lung cancer	rs414161	12	92689173	A	G	A	G	0.169392	-0.0244	0.28364	0.285	0.0379151	0.0094	7.90806e-06	0.009836	7738	171165	0.00257285	19.9549
PWY.5920..superpathway.of.heme.biosynthesis.from.glycine	lung cancer	rs56931274	3	111726462	G	T	G	T	-0.175476	0	0.283056	0.2668	0.0394446	0.0098	8.64052e-06	0.9988	7738	171165	0.00255107	19.7855
PWY.5920..superpathway.of.heme.biosynthesis.from.glycine	lung cancer	rs7125672	11	90954660	A	G	A	G	-0.178111	-0.0031	0.562181	0.5899	0.0359808	0.0088	7.41464e-07	0.7279	7738	171165	0.00315673	24.4978
PWY.5920..superpathway.of.heme.biosynthesis.from.glycine	lung cancer	rs73160295	12	130397167	G	A	G	A	-0.257202	-0.0111	0.100678	0.0824	0.0581614	0.0169	9.76967e-06	0.5111	7738	171165	0.00252089	19.5509
PWY.5920..superpathway.of.heme.biosynthesis.from.glycine	lung cancer	rs74471865	11	7355578	G	A	G	A	0.341856	0.0306	0.0533491	0.061	0.0771678	0.018	9.42172e-06	0.0884	7738	171165	0.0025298	19.6201
PWY.5941..glycogen.degradation.II..eukaryotic.	lung cancer	rs118026734	15	60017171	C	T	C	T	0.205727	0.01	0.0577757	0.0511	0.0456228	0.0233	6.50399e-06	0.6676	7738	171165	0.0026209	20.3286
PWY.5941..glycogen.degradation.II..eukaryotic.	lung cancer	rs12606812	18	44123969	G	T	G	T	0.0896761	0.0136	0.574679	0.5673	0.0196441	0.0083	4.99379e-06	0.1029	7738	171165	0.00268592	20.8342
PWY.5941..glycogen.degradation.II..eukaryotic.	lung cancer	rs2484671	10	44201902	G	C	G	C	-0.156409	0.0025	0.0962477	0.0874	0.0341626	0.0172	4.68598e-06	0.8835	7738	171165	0.00270158	20.956
PWY.5941..glycogen.degradation.II..eukaryotic.	lung cancer	rs321605	17	33879260	C	T	C	T	-0.0920684	-0.0017	0.607674	0.6278	0.0199262	0.0085	3.82878e-06	0.842	7738	171165	0.00275136	21.3432
PWY.5941..glycogen.degradation.II..eukaryotic.	lung cancer	rs3764571	19	376382	T	C	T	C	-0.0948593	-0.014	0.307387	0.3204	0.020931	0.01	5.84265e-06	0.1638	7738	171165	0.00264728	20.5337
PWY.5941..glycogen.degradation.II..eukaryotic.	lung cancer	rs4148913	10	73729752	A	G	A	G	0.0924275	-0.012	0.443434	0.4297	0.019703	0.0093	2.71813e-06	0.195	7738	171165	0.0028358	22.0001
PWY.5941..glycogen.degradation.II..eukaryotic.	lung cancer	rs73816874	3	16696363	C	T	C	T	0.0869627	0.0036	0.434074	0.3935	0.0195266	0.0085	8.44637e-06	0.6709	7738	171165	0.00255666	19.829
PWY.5941..glycogen.degradation.II..eukaryotic.	lung cancer	rs79195460	1	26717588	C	T	C	T	0.193987	-0.0318	0.0548497	0.0637	0.043204	0.0187	7.1218e-06	0.08938	7738	171165	0.00259859	20.1551
PWY.5941..glycogen.degradation.II..eukaryotic.	lung cancer	rs9979263	21	18002498	A	G	A	G	0.110587	0.0303	0.714393	0.7482	0.025015	0.0123	9.83241e-06	0.01363	7738	171165	0.00251932	19.5387
PWY.5971..palmitate.biosynthesis.II..bacteria.and.plants.	lung cancer	rs10065090	5	18433482	A	G	A	G	0.147556	0.014	0.0795024	0.1001	0.0329661	0.0136	7.60571e-06	0.3027	7738	171165	0.00258242	20.0293
PWY.5971..palmitate.biosynthesis.II..bacteria.and.plants.	lung cancer	rs1154029	6	153880741	T	C	T	C	-0.0817275	-0.0249	0.518805	0.5317	0.0184649	0.0083	9.59467e-06	0.002611	7738	171165	0.00252532	19.5853
PWY.5971..palmitate.biosynthesis.II..bacteria.and.plants.	lung cancer	rs12357875	10	11424595	C	T	C	T	0.157672	-0.0118	0.0746233	0.0713	0.0337872	0.0262	3.06182e-06	0.6515	7738	171165	0.00280644	21.7717
PWY.5971..palmitate.biosynthesis.II..bacteria.and.plants.	lung cancer	rs12605920	18	66168243	C	T	C	T	-0.181525	0.0023	0.0546815	0.0563	0.0410936	0.018	9.99217e-06	0.8982	7738	171165	0.00251537	19.508
PWY.5971..palmitate.biosynthesis.II..bacteria.and.plants.	lung cancer	rs1436177	12	88229346	G	A	G	A	-0.0999631	0.0061	0.243165	0.2246	0.0211644	0.01	2.3221e-06	0.5391	7738	171165	0.00287467	22.3026
PWY.5971..palmitate.biosynthesis.II..bacteria.and.plants.	lung cancer	rs1453942	11	81791571	A	G	A	G	0.0838797	0.007	0.559055	0.5445	0.0180643	0.0083	3.42744e-06	0.3977	7738	171165	0.00277865	21.5556
PWY.5971..palmitate.biosynthesis.II..bacteria.and.plants.	lung cancer	rs16824588	1	1900232	T	C	T	C	-0.0812684	-0.0051	0.417526	0.433	0.017996	0.0105	6.30464e-06	0.6274	7738	171165	0.00262857	20.3882
PWY.5971..palmitate.biosynthesis.II..bacteria.and.plants.	lung cancer	rs28416225	10	102589112	G	A	G	A	-0.109389	-0.0087	0.20514	0.2021	0.0242163	0.0119	6.26715e-06	0.4665	7738	171165	0.00263002	20.3995
PWY.5971..palmitate.biosynthesis.II..bacteria.and.plants.	lung cancer	rs3936142	2	134471302	G	A	G	A	0.0982908	0.0283	0.70319	0.7062	0.0199481	0.009	8.33566e-07	0.001752	7738	171165	0.00312776	24.2723
PWY.5971..palmitate.biosynthesis.II..bacteria.and.plants.	lung cancer	rs58803641	2	228235929	A	G	A	G	0.1277	0.009	0.117129	0.1295	0.0276583	0.0189	3.89233e-06	0.6321	7738	171165	0.00274731	21.3117
PWY.5971..palmitate.biosynthesis.II..bacteria.and.plants.	lung cancer	rs6083566	20	2512347	A	C	A	C	0.0896544	0.0193	0.692102	0.6948	0.0197138	0.0093	5.42076e-06	0.03924	7738	171165	0.00266572	20.6771
PWY.5971..palmitate.biosynthesis.II..bacteria.and.plants.	lung cancer	rs831864	2	182263951	T	C	T	C	0.146258	0.0099	0.903397	0.8897	0.0316506	0.0141	3.81883e-06	0.4846	7738	171165	0.00275201	21.3483
PWY.5971..palmitate.biosynthesis.II..bacteria.and.plants.	lung cancer	rs936232	4	25813070	G	A	G	A	-0.0863461	0.0019	0.355818	0.362	0.0186802	0.0087	3.79455e-06	0.8251	7738	171165	0.00275357	21.3604
PWY.5973..cis.vaccenate.biosynthesis	lung cancer	rs11110734	12	101667816	C	T	C	T	0.128847	0.0165	0.0881286	0.0807	0.0290875	0.0164	9.43909e-06	0.3137	7738	171165	0.00252934	19.6166
PWY.5973..cis.vaccenate.biosynthesis	lung cancer	rs13139468	4	65763976	A	G	A	G	-0.0872292	-0.0169	0.754715	0.7787	0.0194561	0.0098	7.34683e-06	0.08442	7738	171165	0.00259094	20.0956
PWY.5973..cis.vaccenate.biosynthesis	lung cancer	rs13377496	11	132864099	C	T	C	T	-0.13346	0.017	0.0869516	0.1069	0.0301469	0.0141	9.55542e-06	0.2274	7738	171165	0.00252633	19.5932
PWY.5973..cis.vaccenate.biosynthesis	lung cancer	rs1382794	4	175961086	A	C	A	C	-0.0839889	-0.0108	0.647738	0.6572	0.0184268	0.0104	5.16512e-06	0.2995	7738	171165	0.00267763	20.7698
PWY.5973..cis.vaccenate.biosynthesis	lung cancer	rs17509881	16	65124400	T	A	T	A	0.176081	0.0169	0.0603708	0.06	0.0358414	0.0193	8.97987e-07	0.3822	7738	171165	0.00310938	24.1292
PWY.5973..cis.vaccenate.biosynthesis	lung cancer	rs2039970	13	60910291	C	T	C	T	0.0761333	-0.0051	0.633698	0.6542	0.0170182	0.0088	7.69006e-06	0.5583	7738	171165	0.00257971	20.0083
PWY.5973..cis.vaccenate.biosynthesis	lung cancer	rs2199729	15	95204315	C	A	C	A	0.139488	0.0238	0.0812798	0.0736	0.0311437	0.017	7.50464e-06	0.1612	7738	171165	0.00258571	20.0549
PWY.5973..cis.vaccenate.biosynthesis	lung cancer	rs36081122	1	222555659	G	A	G	A	0.158488	0.04	0.0672964	0.0701	0.0345607	0.0199	4.52272e-06	0.04473	7738	171165	0.00271032	21.024
PWY.5973..cis.vaccenate.biosynthesis	lung cancer	rs4278144	8	62697207	A	C	A	C	0.0814217	-0.0048	0.35137	0.3518	0.0172178	0.0088	2.25715e-06	0.5868	7738	171165	0.00288166	22.357
PWY.5973..cis.vaccenate.biosynthesis	lung cancer	rs4751058	10	130874125	G	A	G	A	-0.10964	-0.0105	0.15327	0.1632	0.022702	0.0114	1.36842e-06	0.357	7738	171165	0.0030052	23.3183
PWY.5973..cis.vaccenate.biosynthesis	lung cancer	rs483485	18	77530693	C	T	C	T	0.140699	-0.0282	0.917203	0.8951	0.0305173	0.014	4.01754e-06	0.04373	7738	171165	0.00273949	21.2509
PWY.5973..cis.vaccenate.biosynthesis	lung cancer	rs7072479	10	67016812	A	C	A	C	-0.0728056	0.011	0.476562	0.4745	0.0162802	0.0083	7.74836e-06	0.185	7738	171165	0.00257787	19.9939
PWY.5973..cis.vaccenate.biosynthesis	lung cancer	rs72676149	1	63886832	C	T	C	T	-0.168586	0.0073	0.0689379	0.0543	0.032424	0.0185	1.99913e-07	0.6938	7738	171165	0.0034815	27.027
PWY.5973..cis.vaccenate.biosynthesis	lung cancer	rs72815470	5	174895622	T	A	T	A	-0.163954	-0.0037	0.0605177	0.046	0.0370193	0.0217	9.47218e-06	0.8642	7738	171165	0.00252848	19.6099
PWY.5989..stearate.biosynthesis.II..bacteria.and.plants.	lung cancer	rs114981645	4	7235183	G	A	G	A	-0.198497	0.024	0.0535532	0.0472	0.0371633	0.0216	9.23336e-08	0.2658	7738	171165	0.00367327	28.5212
PWY.5989..stearate.biosynthesis.II..bacteria.and.plants.	lung cancer	rs12611718	2	177632714	G	A	G	A	0.0747537	0.0077	0.554349	0.5914	0.0166171	0.0085	6.84022e-06	0.3627	7738	171165	0.00260851	20.2322
PWY.5989..stearate.biosynthesis.II..bacteria.and.plants.	lung cancer	rs1335509	9	21753138	G	A	G	A	-0.123858	0.0155	0.875546	0.8827	0.0265736	0.0124	3.1476e-06	0.2099	7738	171165	0.00279963	21.7188
PWY.5989..stearate.biosynthesis.II..bacteria.and.plants.	lung cancer	rs1945878	11	81068570	T	C	T	C	0.10788	0.003	0.841539	0.85	0.0224058	0.0116	1.47326e-06	0.7972	7738	171165	0.00298699	23.1765
PWY.5989..stearate.biosynthesis.II..bacteria.and.plants.	lung cancer	rs2814198	10	134035314	A	G	A	G	-0.0930354	-0.0081	0.81567	0.8041	0.0209704	0.0107	9.14282e-06	0.4482	7738	171165	0.00253718	19.6775
PWY.5989..stearate.biosynthesis.II..bacteria.and.plants.	lung cancer	rs62191280	2	242619175	G	C	G	C	-0.1023	0.0007	0.168202	0.1351	0.022186	0.0168	4.00673e-06	0.9645	7738	171165	0.00274014	21.256
PWY.5989..stearate.biosynthesis.II..bacteria.and.plants.	lung cancer	rs73210347	13	59829586	A	T	A	T	0.131763	0.0116	0.0998431	0.0753	0.0278078	0.017	2.15467e-06	0.4977	7738	171165	0.00289312	22.4461
PWY.5989..stearate.biosynthesis.II..bacteria.and.plants.	lung cancer	rs78561414	2	228834910	T	C	T	C	-0.111273	0.0212	0.132735	0.1303	0.0243866	0.0128	5.04603e-06	0.09773	7738	171165	0.00268338	20.8144
PWY.6121..5.aminoimidazole.ribonucleotide.biosynthesis.I	lung cancer	rs112199808	19	35666550	C	A	C	A	-0.129859	-0.0022	0.0920788	0.1062	0.028176	0.0144	4.04893e-06	0.877	7738	171165	0.00273758	21.236
PWY.6121..5.aminoimidazole.ribonucleotide.biosynthesis.I	lung cancer	rs1891103	13	24879877	T	A	T	A	-0.105142	0.0231	0.152483	0.1499	0.0230494	0.0123	5.07645e-06	0.0613	7738	171165	0.00268187	20.8028
PWY.6121..5.aminoimidazole.ribonucleotide.biosynthesis.I	lung cancer	rs2356936	4	146983818	C	G	C	G	-0.0826788	-0.0137	0.752605	0.7301	0.0185312	0.0093	8.13486e-06	0.1406	7738	171165	0.00256588	19.9007
PWY.6121..5.aminoimidazole.ribonucleotide.biosynthesis.I	lung cancer	rs3858437	11	32385658	G	A	G	A	0.08431	-0.021	0.227581	0.235	0.0188692	0.0098	7.89078e-06	0.03291	7738	171165	0.00257338	19.959
PWY.6121..5.aminoimidazole.ribonucleotide.biosynthesis.I	lung cancer	rs4960720	7	155059791	T	G	T	G	0.103922	0.0232	0.841949	0.8167	0.0216546	0.014	1.59404e-06	0.09777	7738	171165	0.00296753	23.0251
PWY.6121..5.aminoimidazole.ribonucleotide.biosynthesis.I	lung cancer	rs7012282	8	17620546	G	C	G	C	-0.108652	0.0027	0.130547	0.1601	0.0237076	0.0115	4.58311e-06	0.8124	7738	171165	0.00270704	20.9985
PWY.6121..5.aminoimidazole.ribonucleotide.biosynthesis.I	lung cancer	rs7422743	2	76674303	C	T	C	T	0.0778904	-0.0076	0.640166	0.6097	0.0168419	0.0086	3.74956e-06	0.3764	7738	171165	0.0027565	21.3832
PWY.6121..5.aminoimidazole.ribonucleotide.biosynthesis.I	lung cancer	rs9404304	6	103485557	C	T	C	T	0.0926412	0.007	0.20735	0.1998	0.0203797	0.0118	5.47381e-06	0.5513	7738	171165	0.00266334	20.6586
PWY.6121..5.aminoimidazole.ribonucleotide.biosynthesis.I	lung cancer	rs949889	2	116156419	C	T	C	T	-0.0989242	0.028	0.823369	0.8517	0.0207844	0.0114	1.9403e-06	0.01425	7738	171165	0.00291898	22.6474
PWY.6123..inosine.5..phosphate.biosynthesis.I	lung cancer	rs1076198	17	31350133	G	T	G	T	0.0948556	0.0095	0.171427	0.1589	0.0212868	0.0113	8.34757e-06	0.3975	7738	171165	0.00255955	19.8515
PWY.6123..inosine.5..phosphate.biosynthesis.I	lung cancer	rs1802608	11	71850722	C	T	C	T	-0.156526	0.0076	0.0601283	0.0663	0.0346435	0.0174	6.2372e-06	0.6626	7738	171165	0.00263122	20.4088
PWY.6123..inosine.5..phosphate.biosynthesis.I	lung cancer	rs2555143	11	6541580	T	G	T	G	0.073762	0.0155	0.611075	0.6293	0.0164806	0.0085	7.61623e-06	0.06931	7738	171165	0.00258207	20.0266
PWY.6123..inosine.5..phosphate.biosynthesis.I	lung cancer	rs3217852	12	4397766	G	C	G	C	-0.0863883	0.0176	0.221903	0.237	0.0195063	0.0102	9.47829e-06	0.08521	7738	171165	0.00252832	19.6087
PWY.6123..inosine.5..phosphate.biosynthesis.I	lung cancer	rs7713337	5	75029784	T	C	T	C	0.0823339	-0.014	0.348096	0.3258	0.0171058	0.009	1.48518e-06	0.1173	7738	171165	0.00298499	23.1611
PWY.6123..inosine.5..phosphate.biosynthesis.I	lung cancer	rs79744905	2	57311388	A	C	A	C	0.0965123	0.0006	0.16705	0.1645	0.0217048	0.011	8.72409e-06	0.9552	7738	171165	0.00254869	19.767
PWY.6125..superpathway.of.guanosine.nucleotides.de.novo.biosynthesis.II	lung cancer	rs10484603	6	155724578	A	G	A	G	0.138656	-0.0115	0.105581	0.089	0.0296705	0.0161	2.96565e-06	0.4761	7738	171165	0.00281433	21.8331
PWY.6125..superpathway.of.guanosine.nucleotides.de.novo.biosynthesis.II	lung cancer	rs11259346	10	14838247	C	T	C	T	0.0779607	0.0123	0.325841	0.3062	0.0176125	0.009	9.58032e-06	0.1697	7738	171165	0.0025257	19.5883
PWY.6125..superpathway.of.guanosine.nucleotides.de.novo.biosynthesis.II	lung cancer	rs117176738	11	72339729	A	G	A	G	-0.164783	0.023	0.0555993	0.0642	0.0359195	0.0175	4.48466e-06	0.1894	7738	171165	0.00271241	21.0403
PWY.6125..superpathway.of.guanosine.nucleotides.de.novo.biosynthesis.II	lung cancer	rs12035670	1	52532634	C	T	C	T	-0.0832324	0.0154	0.332632	0.3569	0.0177472	0.0095	2.73344e-06	0.1044	7738	171165	0.00283442	21.9894
PWY.6125..superpathway.of.guanosine.nucleotides.de.novo.biosynthesis.II	lung cancer	rs141529746	19	6149947	G	A	G	A	-0.104617	-0.0182	0.15493	0.1505	0.023567	0.0131	9.03233e-06	0.1656	7738	171165	0.00254017	19.7008
PWY.6125..superpathway.of.guanosine.nucleotides.de.novo.biosynthesis.II	lung cancer	rs2831866	21	29874982	G	A	G	A	-0.168153	0.0156	0.0718476	0.0942	0.0359473	0.0169	2.90015e-06	0.3553	7738	171165	0.00281982	21.8758
PWY.6125..superpathway.of.guanosine.nucleotides.de.novo.biosynthesis.II	lung cancer	rs4917011	7	50251614	C	T	C	T	-0.0923215	0.0245	0.223025	0.2132	0.0197904	0.0102	3.08674e-06	0.01618	7738	171165	0.00280445	21.7563
PWY.6125..superpathway.of.guanosine.nucleotides.de.novo.biosynthesis.II	lung cancer	rs62444998	7	38373860	A	C	A	C	-0.117753	0.0017	0.114578	0.1158	0.025966	0.0136	5.76289e-06	0.9003	7738	171165	0.00265065	20.5599
PWY.6125..superpathway.of.guanosine.nucleotides.de.novo.biosynthesis.II	lung cancer	rs67977127	2	100179357	C	G	C	G	0.121055	-0.0333	0.157117	0.159	0.0235185	0.0114	2.64357e-07	0.003522	7738	171165	0.00341219	26.4871
PWY.6125..superpathway.of.guanosine.nucleotides.de.novo.biosynthesis.II	lung cancer	rs72923573	2	193554633	G	A	G	A	0.117939	-0.057	0.115623	0.083	0.0261704	0.017	6.58779e-06	0.0008075	7738	171165	0.00261774	20.304
PWY.6125..superpathway.of.guanosine.nucleotides.de.novo.biosynthesis.II	lung cancer	rs838736	2	234324232	G	A	G	A	0.0730335	-0.0126	0.539543	0.5464	0.0165018	0.0084	9.60838e-06	0.133	7738	171165	0.00252496	19.5826
PWY.6147..6.hydroxymethyl.dihydropterin.diphosphate.biosynthesis.I	lung cancer	rs10792007	11	68728397	T	C	T	C	0.0803808	-0.0043	0.565991	0.5587	0.0161686	0.0083	6.64707e-07	0.6037	7738	171165	0.0031838	24.7086
PWY.6147..6.hydroxymethyl.dihydropterin.diphosphate.biosynthesis.I	lung cancer	rs11090280	22	24028412	T	C	T	C	0.0724173	-0.0036	0.484462	0.5219	0.0159664	0.0084	5.74368e-06	0.6647	7738	171165	0.00265148	20.5664
PWY.6147..6.hydroxymethyl.dihydropterin.diphosphate.biosynthesis.I	lung cancer	rs11732083	4	137349221	C	A	C	A	0.0887252	0.0031	0.231878	0.21	0.0192215	0.0101	3.91345e-06	0.758	7738	171165	0.00274597	21.3014
PWY.6147..6.hydroxymethyl.dihydropterin.diphosphate.biosynthesis.I	lung cancer	rs1366290	8	59941575	A	G	A	G	-0.07591	-0.0129	0.469278	0.4658	0.016073	0.0085	2.32584e-06	0.1306	7738	171165	0.00287426	22.2993
PWY.6147..6.hydroxymethyl.dihydropterin.diphosphate.biosynthesis.I	lung cancer	rs1813601	4	21271512	A	C	A	C	0.0790939	0.016	0.701239	0.7239	0.0177905	0.0093	8.75467e-06	0.0874	7738	171165	0.00254785	19.7605
PWY.6147..6.hydroxymethyl.dihydropterin.diphosphate.biosynthesis.I	lung cancer	rs1940600	18	5888920	G	T	G	T	0.0791541	-0.0179	0.59842	0.6065	0.0169686	0.0091	3.09015e-06	0.04848	7738	171165	0.00280418	21.7542
PWY.6147..6.hydroxymethyl.dihydropterin.diphosphate.biosynthesis.I	lung cancer	rs2548882	16	78716583	A	C	A	C	-0.100029	-0.0023	0.822267	0.811	0.0215575	0.0109	3.48233e-06	0.8288	7738	171165	0.00277472	21.525
PWY.6147..6.hydroxymethyl.dihydropterin.diphosphate.biosynthesis.I	lung cancer	rs2714053	11	123312063	A	G	A	G	-0.0959623	-0.0017	0.598328	0.624	0.017586	0.0103	4.84965e-08	0.8683	7738	171165	0.00383328	29.7684
PWY.6147..6.hydroxymethyl.dihydropterin.diphosphate.biosynthesis.I	lung cancer	rs5771226	22	50639528	T	C	T	C	-0.0723826	0.0028	0.535523	0.5633	0.0163305	0.0084	9.32116e-06	0.7433	7738	171165	0.00253244	19.6407
PWY.6147..6.hydroxymethyl.dihydropterin.diphosphate.biosynthesis.I	lung cancer	rs73021847	1	158980874	T	C	T	C	0.167156	-0.0109	0.055348	0.0485	0.0378294	0.0213	9.93002e-06	0.6089	7738	171165	0.00251688	19.5197
PWY.6147..6.hydroxymethyl.dihydropterin.diphosphate.biosynthesis.I	lung cancer	rs73401412	18	24097691	C	T	C	T	-0.115537	0.0001	0.143375	0.1888	0.024899	0.0108	3.48017e-06	0.9944	7738	171165	0.00277487	21.5261
PWY.6147..6.hydroxymethyl.dihydropterin.diphosphate.biosynthesis.I	lung cancer	rs77651025	13	103878538	G	C	G	C	0.16522	0.0064	0.0568179	0.0608	0.0373153	0.0186	9.52577e-06	0.7333	7738	171165	0.00252711	19.5992
PWY.6147..6.hydroxymethyl.dihydropterin.diphosphate.biosynthesis.I	lung cancer	rs9428255	1	119110848	C	T	C	T	-0.13401	-0.0042	0.915129	0.8743	0.0299121	0.0132	7.45968e-06	0.7518	7738	171165	0.00258718	20.0663
PWY.6147..6.hydroxymethyl.dihydropterin.diphosphate.biosynthesis.I	lung cancer	rs993597	3	67794218	A	G	A	G	-0.0846073	-0.0179	0.752699	0.7422	0.0189502	0.0096	8.01733e-06	0.06384	7738	171165	0.00256946	19.9286
PWY.6151..S.adenosyl.L.methionine.cycle.I	lung cancer	rs116996492	15	101676776	C	T	C	T	-0.140893	0.0168	0.113678	0.093	0.0282078	0.0195	5.88871e-07	0.3906	7738	171165	0.00321376	24.9418
PWY.6151..S.adenosyl.L.methionine.cycle.I	lung cancer	rs11994131	8	132868221	A	G	A	G	-0.0706273	0.0007	0.453585	0.4236	0.0159416	0.0084	9.40698e-06	0.9292	7738	171165	0.00253019	19.6232
PWY.6151..S.adenosyl.L.methionine.cycle.I	lung cancer	rs12530267	6	15736512	G	A	G	A	0.0987123	0.0165	0.19027	0.2133	0.0204932	0.0103	1.45855e-06	0.108	7738	171165	0.00298947	23.1959
PWY.6151..S.adenosyl.L.methionine.cycle.I	lung cancer	rs1751578	1	208172725	C	T	C	T	-0.0769954	0.0139	0.446455	0.475	0.0164974	0.0095	3.05443e-06	0.1432	7738	171165	0.00280704	21.7764
PWY.6151..S.adenosyl.L.methionine.cycle.I	lung cancer	rs1807675	22	50067994	T	G	T	G	-0.0726953	0.0068	0.616934	0.6291	0.0163102	0.0089	8.30998e-06	0.4412	7738	171165	0.00256066	19.8601
PWY.6151..S.adenosyl.L.methionine.cycle.I	lung cancer	rs2235334	22	37904251	T	C	T	C	-0.0835144	-0.0065	0.528302	0.5159	0.0157276	0.0084	1.0959e-07	0.4355	7738	171165	0.00363069	28.1894
PWY.6151..S.adenosyl.L.methionine.cycle.I	lung cancer	rs2827430	21	23720260	G	A	G	A	-0.140764	-0.0006	0.077787	0.0686	0.03022	0.018	3.19352e-06	0.9729	7738	171165	0.00279608	21.6911
PWY.6151..S.adenosyl.L.methionine.cycle.I	lung cancer	rs4818783	21	46916737	C	G	C	G	-0.111704	0.0023	0.121313	0.1379	0.024511	0.0126	5.18191e-06	0.8526	7738	171165	0.00267684	20.7636
PWY.6151..S.adenosyl.L.methionine.cycle.I	lung cancer	rs62314649	4	137651020	G	A	G	A	-0.108276	-0.017	0.144953	0.1479	0.0234693	0.017	3.95959e-06	0.3183	7738	171165	0.00274311	21.279
PWY.6151..S.adenosyl.L.methionine.cycle.I	lung cancer	rs6879880	5	169646064	T	C	T	C	0.0768625	-0.0051	0.384954	0.3793	0.0162327	0.0086	2.18993e-06	0.5532	7738	171165	0.0028891	22.4148
PWY.6151..S.adenosyl.L.methionine.cycle.I	lung cancer	rs7513344	1	4220095	C	A	C	A	0.181259	-0.0089	0.0865728	0.0852	0.0301318	0.0164	1.79283e-09	0.588	7738	171165	0.00465473	36.1773
PWY.6151..S.adenosyl.L.methionine.cycle.I	lung cancer	rs79033343	1	183289020	C	T	C	T	-0.137929	0.0338	0.0748113	0.0638	0.0304922	0.0172	6.08499e-06	0.04948	7738	171165	0.00263729	20.456
PWY.6163..chorismate.biosynthesis.from.3.dehydroquinate	lung cancer	rs113358976	12	78122978	A	C	A	C	0.1485	-0.0054	0.0665154	0.0582	0.0333825	0.019	8.65008e-06	0.7749	7738	171165	0.0025508	19.7835
PWY.6163..chorismate.biosynthesis.from.3.dehydroquinate	lung cancer	rs136110	22	47369660	T	C	T	C	0.095786	-0.0127	0.208243	0.2374	0.0202343	0.01	2.20303e-06	0.2021	7738	171165	0.00288764	22.4035
PWY.6163..chorismate.biosynthesis.from.3.dehydroquinate	lung cancer	rs4581848	2	159280415	T	C	T	C	0.176156	0.0134	0.0517591	0.0462	0.0394872	0.0228	8.15474e-06	0.556	7738	171165	0.0025653	19.8962
PWY.6163..chorismate.biosynthesis.from.3.dehydroquinate	lung cancer	rs62018962	15	95979517	C	A	C	A	-0.14606	0.0486	0.0988924	0.0754	0.0312382	0.0211	2.92995e-06	0.02121	7738	171165	0.00281732	21.8564
PWY.6163..chorismate.biosynthesis.from.3.dehydroquinate	lung cancer	rs62097226	18	32384187	T	A	T	A	0.159255	0.0389	0.0639117	0.0505	0.0341364	0.0223	3.08255e-06	0.08171	7738	171165	0.0028048	21.759
PWY.6163..chorismate.biosynthesis.from.3.dehydroquinate	lung cancer	rs62568138	9	79596268	A	G	A	G	0.161024	-0.0404	0.057462	0.063	0.0355535	0.019	5.92489e-06	0.0338	7738	171165	0.00264386	20.5071
PWY.6163..chorismate.biosynthesis.from.3.dehydroquinate	lung cancer	rs73200771	12	88286940	G	A	G	A	-0.174885	0.0297	0.0520806	0.0412	0.0358193	0.0257	1.04792e-06	0.2478	7738	171165	0.00307119	23.8319
PWY.6163..chorismate.biosynthesis.from.3.dehydroquinate	lung cancer	rs75060356	6	168170440	G	A	G	A	-0.0951399	0.006	0.201451	0.1971	0.0201767	0.0133	2.41313e-06	0.6496	7738	171165	0.00286517	22.2286
PWY.621..sucrose.degradation.III..sucrose.invertase.	lung cancer	rs10515768	5	158084494	T	C	T	C	0.0758433	-0.0074	0.494986	0.488	0.0166525	0.0083	5.25182e-06	0.371	7738	171165	0.00267352	20.7378
PWY.621..sucrose.degradation.III..sucrose.invertase.	lung cancer	rs1221558	6	91109033	G	T	G	T	-0.097888	0.0107	0.805197	0.8128	0.0208796	0.0112	2.7562e-06	0.3405	7738	171165	0.0028324	21.9737
PWY.621..sucrose.degradation.III..sucrose.invertase.	lung cancer	rs6504045	17	59555112	A	G	A	G	0.0847977	0.009	0.265218	0.2695	0.0181586	0.0103	3.01432e-06	0.3821	7738	171165	0.0028103	21.8017
PWY.621..sucrose.degradation.III..sucrose.invertase.	lung cancer	rs734738	6	134568921	C	T	C	T	0.0769765	0.003	0.544809	0.5729	0.0172771	0.0092	8.37298e-06	0.743	7738	171165	0.00255878	19.8455
PWY.621..sucrose.degradation.III..sucrose.invertase.	lung cancer	rs75967282	17	59520438	G	C	G	C	-0.191576	-0.0025	0.0514132	0.0514	0.0375793	0.0199	3.43416e-07	0.9016	7738	171165	0.00334734	25.982
PWY.621..sucrose.degradation.III..sucrose.invertase.	lung cancer	rs7798564	7	21965073	C	T	C	T	-0.0977785	-0.0095	0.825171	0.7928	0.0211209	0.0103	3.66632e-06	0.3571	7738	171165	0.00276205	21.4264
PWY.621..sucrose.degradation.III..sucrose.invertase.	lung cancer	rs7989040	13	104401268	G	A	G	A	-0.14697	0.01	0.0848581	0.0807	0.0303512	0.0162	1.28351e-06	0.5374	7738	171165	0.00302108	23.4419
PWY.6263..superpathway.of.menaquinol.8.biosynthesis.II	lung cancer	rs1006589	17	77263133	T	C	T	C	0.153638	-0.0127	0.407314	0.4452	0.0337613	0.0089	5.34638e-06	0.1552	7738	171165	0.00266913	20.7036
PWY.6263..superpathway.of.menaquinol.8.biosynthesis.II	lung cancer	rs11693339	2	60230735	T	C	T	C	-0.1592	0.0193	0.296342	0.2667	0.0343571	0.0095	3.59211e-06	0.04255	7738	171165	0.00276708	21.4655
PWY.6263..superpathway.of.menaquinol.8.biosynthesis.II	lung cancer	rs12218078	10	122398936	C	A	C	A	-0.230734	-0.007	0.104227	0.0853	0.0509749	0.0145	5.99902e-06	0.6263	7738	171165	0.00264079	20.4832
PWY.6263..superpathway.of.menaquinol.8.biosynthesis.II	lung cancer	rs73883495	3	179789741	A	T	A	T	-0.22072	-0.0014	0.112841	0.1144	0.049573	0.0133	8.49083e-06	0.9136	7738	171165	0.00255537	19.819
PWY.6263..superpathway.of.menaquinol.8.biosynthesis.II	lung cancer	rs78044740	17	30937416	A	G	A	G	0.312579	-0.0058	0.0565355	0.04	0.0672004	0.0227	3.29602e-06	0.7965	7738	171165	0.00278827	21.6304
PWY.6284..superpathway.of.unsaturated.fatty.acids.biosynthesis..E..coli.	lung cancer	rs10146289	14	32941522	G	A	G	A	0.082696	-0.001	0.413617	0.4068	0.0186892	0.0085	9.65273e-06	0.9102	7738	171165	0.00252384	19.5738
PWY.6284..superpathway.of.unsaturated.fatty.acids.biosynthesis..E..coli.	lung cancer	rs12511142	4	185179375	C	A	C	A	0.0797793	-0.0055	0.532631	0.5413	0.0179054	0.0083	8.36566e-06	0.5085	7738	171165	0.002559	19.8472
PWY.6284..superpathway.of.unsaturated.fatty.acids.biosynthesis..E..coli.	lung cancer	rs142578694	19	12867770	C	T	C	T	-0.116457	-0.0155	0.170457	0.1738	0.0249979	0.0124	3.18266e-06	0.2126	7738	171165	0.00279691	21.6976
PWY.6284..superpathway.of.unsaturated.fatty.acids.biosynthesis..E..coli.	lung cancer	rs17033379	2	45511734	G	C	G	C	-0.120386	0.0182	0.144102	0.1466	0.0256997	0.0118	2.80886e-06	0.1246	7738	171165	0.00282773	21.9373
PWY.6284..superpathway.of.unsaturated.fatty.acids.biosynthesis..E..coli.	lung cancer	rs2903400	7	70270672	G	T	G	T	-0.106115	-0.0097	0.210115	0.2081	0.0230007	0.0111	3.95859e-06	0.383	7738	171165	0.00274315	21.2794
PWY.6284..superpathway.of.unsaturated.fatty.acids.biosynthesis..E..coli.	lung cancer	rs2961771	5	151880286	C	T	C	T	0.101917	0.0004	0.214148	0.192	0.0220452	0.0105	3.78094e-06	0.9702	7738	171165	0.00275447	21.3675
PWY.6284..superpathway.of.unsaturated.fatty.acids.biosynthesis..E..coli.	lung cancer	rs34824853	17	18219742	G	A	G	A	-0.188816	0.0175	0.0632517	0.0843	0.0426358	0.0201	9.48528e-06	0.3824	7738	171165	0.00252814	19.6072
PWY.6284..superpathway.of.unsaturated.fatty.acids.biosynthesis..E..coli.	lung cancer	rs3774046	3	170737003	A	G	A	G	0.108148	0.005	0.169099	0.1582	0.024014	0.0113	6.68375e-06	0.6587	7738	171165	0.00261422	20.2766
PWY.6284..superpathway.of.unsaturated.fatty.acids.biosynthesis..E..coli.	lung cancer	rs61406022	5	178197894	G	A	G	A	0.101809	-0.0207	0.23517	0.2342	0.0220395	0.0098	3.8484e-06	0.03582	7738	171165	0.00275007	21.3332
PWY.6284..superpathway.of.unsaturated.fatty.acids.biosynthesis..E..coli.	lung cancer	rs6730157	2	135907088	A	G	A	G	-0.0966221	-0.0166	0.268673	0.3585	0.0203381	0.0098	2.02628e-06	0.0911	7738	171165	0.0029083	22.5642
PWY.6285..superpathway.of.fatty.acids.biosynthesis..E..coli.	lung cancer	rs11686319	2	177621519	G	A	G	A	0.187164	0.0024	0.194749	0.2063	0.0402541	0.0107	3.32644e-06	0.8262	7738	171165	0.00278602	21.6129
PWY.6285..superpathway.of.fatty.acids.biosynthesis..E..coli.	lung cancer	rs1419253	9	19892748	A	G	A	G	0.152911	-0.011	0.371009	0.392	0.0336211	0.0086	5.41415e-06	0.1998	7738	171165	0.00266603	20.6796
PWY.6285..superpathway.of.fatty.acids.biosynthesis..E..coli.	lung cancer	rs142500830	9	93128856	G	A	G	A	-0.322874	0.01	0.0514504	0.035	0.0706945	0.0315	4.94333e-06	0.7521	7738	171165	0.00268842	20.8537
PWY.6285..superpathway.of.fatty.acids.biosynthesis..E..coli.	lung cancer	rs148303468	17	5001547	C	T	C	T	0.177441	-0.0182	0.200859	0.2052	0.0387795	0.0104	4.74745e-06	0.07914	7738	171165	0.00269837	20.9311
PWY.6285..superpathway.of.fatty.acids.biosynthesis..E..coli.	lung cancer	rs1784430	11	102474813	C	T	C	T	-0.149956	-0.003	0.606237	0.5972	0.0327002	0.0085	4.52293e-06	0.7278	7738	171165	0.00271031	21.024
PWY.6285..superpathway.of.fatty.acids.biosynthesis..E..coli.	lung cancer	rs2507904	11	115001610	T	C	T	C	-0.13966	-0.0088	0.530025	0.4849	0.0312578	0.0085	7.89587e-06	0.3013	7738	171165	0.00257324	19.9579
PWY.6285..superpathway.of.fatty.acids.biosynthesis..E..coli.	lung cancer	rs3861491	14	50440474	A	G	A	G	-0.171693	-0.0056	0.66192	0.6432	0.0348592	0.0089	8.42132e-07	0.5299	7738	171165	0.00312523	24.2526
PWY.6285..superpathway.of.fatty.acids.biosynthesis..E..coli.	lung cancer	rs4648487	1	3285304	T	C	T	C	-0.145884	0.0115	0.387593	0.4018	0.0316974	0.0086	4.17638e-06	0.1805	7738	171165	0.00272993	21.1766
PWY.6285..superpathway.of.fatty.acids.biosynthesis..E..coli.	lung cancer	rs7322087	13	22789521	G	T	G	T	-0.254636	0.0139	0.0967722	0.0897	0.056934	0.0147	7.73197e-06	0.3444	7738	171165	0.00257838	19.9979
PWY.6285..superpathway.of.fatty.acids.biosynthesis..E..coli.	lung cancer	rs77859481	13	101888058	C	T	C	T	0.249398	0.0082	0.0999669	0.1034	0.0546238	0.0138	4.97726e-06	0.5538	7738	171165	0.00268674	20.8406
PWY.6285..superpathway.of.fatty.acids.biosynthesis..E..coli.	lung cancer	rs996426	2	190441491	A	C	A	C	0.167575	-0.0037	0.278287	0.2604	0.0349441	0.0098	1.62263e-06	0.7082	7738	171165	0.00296315	22.991
PWY.6285..superpathway.of.fatty.acids.biosynthesis..E..coli.	lung cancer	rs9994112	4	85285196	G	A	G	A	0.180107	0.0127	0.197016	0.2324	0.0403597	0.0099	8.09972e-06	0.1967	7738	171165	0.00256697	19.9092
PWY.6317..galactose.degradation.I..Leloir.pathway.	lung cancer	rs10026887	4	63097935	C	T	C	T	-0.0774366	-0.0015	0.309497	0.2689	0.0175062	0.0092	9.7165e-06	0.8741	7738	171165	0.00252222	19.5612
PWY.6317..galactose.degradation.I..Leloir.pathway.	lung cancer	rs115981692	1	216168988	G	A	G	A	0.168762	-0.0212	0.052016	0.0322	0.0360659	0.0299	2.87919e-06	0.4785	7738	171165	0.00282163	21.8899
PWY.6317..galactose.degradation.I..Leloir.pathway.	lung cancer	rs12035670	1	52532634	C	T	C	T	0.081705	0.0154	0.332632	0.3569	0.0176762	0.0095	3.79481e-06	0.1044	7738	171165	0.00275355	21.3603
PWY.6317..galactose.degradation.I..Leloir.pathway.	lung cancer	rs12623606	2	6760635	A	G	A	G	-0.0734709	-0.003	0.53817	0.5261	0.0162693	0.0083	6.30391e-06	0.72	7738	171165	0.00262858	20.3883
PWY.6317..galactose.degradation.I..Leloir.pathway.	lung cancer	rs12976953	19	52779460	C	T	C	T	0.134427	-0.014	0.0983496	0.0962	0.0281616	0.0223	1.81121e-06	0.5309	7738	171165	0.00293598	22.7796
PWY.6317..galactose.degradation.I..Leloir.pathway.	lung cancer	rs13016472	2	127501263	C	T	C	T	0.0804267	-0.0089	0.365216	0.3867	0.0172383	0.0087	3.07737e-06	0.3061	7738	171165	0.00280519	21.762
PWY.6317..galactose.degradation.I..Leloir.pathway.	lung cancer	rs2168031	4	177259491	G	A	G	A	0.127102	0.0145	0.133681	0.1495	0.0252894	0.0135	5.0106e-07	0.2811	7738	171165	0.00325375	25.2531
PWY.6317..galactose.degradation.I..Leloir.pathway.	lung cancer	rs34566098	10	126860657	A	G	A	G	0.176661	0.0224	0.0538268	0.0573	0.0381057	0.0179	3.55059e-06	0.2117	7738	171165	0.00276993	21.4877
PWY.6317..galactose.degradation.I..Leloir.pathway.	lung cancer	rs35778179	14	92835973	C	T	C	T	-0.139098	0.0026	0.0884996	0.0803	0.0312106	0.0173	8.32147e-06	0.8803	7738	171165	0.00256033	19.8575
PWY.6317..galactose.degradation.I..Leloir.pathway.	lung cancer	rs73334581	17	59558679	C	T	C	T	0.0925024	0.0019	0.184125	0.1717	0.0207821	0.0113	8.54476e-06	0.8654	7738	171165	0.00255381	19.8068
PWY.6317..galactose.degradation.I..Leloir.pathway.	lung cancer	rs79017683	16	77972474	C	T	C	T	-0.174312	-0.0006	0.0665022	0.0809	0.0382226	0.0208	5.10505e-06	0.9778	7738	171165	0.00268052	20.7923
PWY.6317..galactose.degradation.I..Leloir.pathway.	lung cancer	rs7998195	13	55099016	T	C	T	C	0.0992887	-0.0099	0.157971	0.1701	0.0221857	0.0114	7.62851e-06	0.3853	7738	171165	0.00258168	20.0236
PWY.6353..purine.nucleotides.degradation.II..aerobic.	lung cancer	rs10801008	1	190995271	C	T	C	T	-0.0989151	0.0089	0.204592	0.2095	0.0204746	0.0103	1.35772e-06	0.3852	7738	171165	0.00300717	23.3336
PWY.6353..purine.nucleotides.degradation.II..aerobic.	lung cancer	rs12201310	6	10213643	C	A	C	A	-0.120363	0.0247	0.129567	0.1279	0.0246445	0.0123	1.0398e-06	0.04498	7738	171165	0.00307313	23.847
PWY.6353..purine.nucleotides.degradation.II..aerobic.	lung cancer	rs12336386	9	118124074	G	A	G	A	-0.110372	0.0143	0.148984	0.136	0.0230925	0.0123	1.75663e-06	0.2463	7738	171165	0.00294352	22.8383
PWY.6353..purine.nucleotides.degradation.II..aerobic.	lung cancer	rs13205108	6	36900403	C	T	C	T	0.140698	-0.0047	0.0754677	0.0903	0.0315456	0.0145	8.19012e-06	0.7465	7738	171165	0.00256422	19.8878
PWY.6353..purine.nucleotides.degradation.II..aerobic.	lung cancer	rs132685	22	36576231	G	C	G	C	0.0872357	-0.0029	0.291621	0.312	0.0188637	0.0131	3.75457e-06	0.8271	7738	171165	0.00275618	21.3807
PWY.6353..purine.nucleotides.degradation.II..aerobic.	lung cancer	rs2137304	8	23415240	G	A	G	A	-0.156047	-0.0001	0.0902271	0.0952	0.028477	0.0143	4.25883e-08	0.9967	7738	171165	0.00386555	30.02
PWY.6353..purine.nucleotides.degradation.II..aerobic.	lung cancer	rs2768981	6	6929057	C	G	C	G	0.0847845	-0.0159	0.285092	0.2831	0.0189508	0.0148	7.67962e-06	0.2836	7738	171165	0.00258004	20.0109
PWY.6353..purine.nucleotides.degradation.II..aerobic.	lung cancer	rs2895633	5	144586523	C	A	C	A	-0.0828222	-0.0032	0.416051	0.4114	0.0167918	0.0085	8.12643e-07	0.7072	7738	171165	0.00313406	24.3213
PWY.6353..purine.nucleotides.degradation.II..aerobic.	lung cancer	rs396769	5	165313869	T	C	T	C	0.0928377	-0.0061	0.22785	0.2127	0.0202644	0.0111	4.62083e-06	0.5806	7738	171165	0.00270506	20.9831
PWY.6353..purine.nucleotides.degradation.II..aerobic.	lung cancer	rs4551833	12	43104353	T	G	T	G	-0.169028	0.0065	0.054037	0.0594	0.0363326	0.0173	3.28345e-06	0.7074	7738	171165	0.00278922	21.6377
PWY.6353..purine.nucleotides.degradation.II..aerobic.	lung cancer	rs4870408	6	156290325	T	C	T	C	0.137155	-0.0023	0.0829161	0.1007	0.0301954	0.0135	5.56519e-06	0.8623	7738	171165	0.00265923	20.6267
PWY.6353..purine.nucleotides.degradation.II..aerobic.	lung cancer	rs61828192	10	8881717	C	G	C	G	0.109316	-0.0049	0.141527	0.1296	0.0242723	0.0125	6.67652e-06	0.6932	7738	171165	0.00261445	20.2784
PWY.6353..purine.nucleotides.degradation.II..aerobic.	lung cancer	rs7527876	1	242928602	T	C	T	C	-0.100104	0.0088	0.177998	0.1741	0.0214414	0.0111	3.03075e-06	0.4243	7738	171165	0.00280896	21.7914
PWY.6471..peptidoglycan.biosynthesis.IV..Enterococcus.faecium.	lung cancer	rs3861977	6	157803648	A	T	A	T	0.27831	-0.0394	0.123317	0.1165	0.0616502	0.0173	6.35112e-06	0.02237	7738	171165	0.00262674	20.374
PWY.6471..peptidoglycan.biosynthesis.IV..Enterococcus.faecium.	lung cancer	rs610790	11	86208644	C	T	C	T	-0.194498	-0.0076	0.306114	0.3164	0.0416848	0.009	3.07227e-06	0.3958	7738	171165	0.0028056	21.7652
PWY.6507..4.deoxy.L.threo.hex.4.enopyranuronate.degradation	lung cancer	rs12415307	10	103076252	A	G	A	G	-0.0897529	0.0053	0.28948	0.273	0.0183935	0.0097	1.06302e-06	0.5826	7738	171165	0.00306765	23.8043
PWY.6507..4.deoxy.L.threo.hex.4.enopyranuronate.degradation	lung cancer	rs2634527	8	59499389	T	C	T	C	-0.0791804	0.0074	0.498507	0.5102	0.0168003	0.0084	2.44056e-06	0.3786	7738	171165	0.00286238	22.207
PWY.6507..4.deoxy.L.threo.hex.4.enopyranuronate.degradation	lung cancer	rs2972921	5	18195551	T	C	T	C	0.0737138	0.0074	0.506555	0.5318	0.0161151	0.0083	4.78024e-06	0.3748	7738	171165	0.00269668	20.918
PWY.6507..4.deoxy.L.threo.hex.4.enopyranuronate.degradation	lung cancer	rs3785822	17	59556923	G	A	G	A	0.0988308	0.0026	0.178252	0.1699	0.0211211	0.0113	2.87945e-06	0.821	7738	171165	0.0028216	21.8897
PWY.6507..4.deoxy.L.threo.hex.4.enopyranuronate.degradation	lung cancer	rs5756419	22	37346295	T	A	T	A	0.0798299	0.0099	0.29333	0.3057	0.0178543	0.0099	7.77857e-06	0.3154	7738	171165	0.00257689	19.9863
PWY.6507..4.deoxy.L.threo.hex.4.enopyranuronate.degradation	lung cancer	rs61798216	4	36459051	A	G	A	G	-0.122536	-0.0087	0.113463	0.1206	0.0264795	0.0137	3.6999e-06	0.5275	7738	171165	0.00275981	21.409
PWY.6507..4.deoxy.L.threo.hex.4.enopyranuronate.degradation	lung cancer	rs6705904	2	65770031	T	G	T	G	0.0795887	0.0039	0.607331	0.5782	0.0165053	0.0084	1.42125e-06	0.6458	7738	171165	0.00299588	23.2458
PWY.6507..4.deoxy.L.threo.hex.4.enopyranuronate.degradation	lung cancer	rs73035953	5	9599686	G	A	G	A	-0.0971018	0.0017	0.182607	0.2003	0.02114	0.0105	4.36325e-06	0.8741	7738	171165	0.00271915	21.0927
PWY.6507..4.deoxy.L.threo.hex.4.enopyranuronate.degradation	lung cancer	rs74949229	10	9526946	G	A	G	A	-0.136508	-0.018	0.0937926	0.1014	0.0284225	0.0143	1.56459e-06	0.2068	7738	171165	0.00297215	23.0611
PWY.6519..8.amino.7.oxononanoate.biosynthesis.I	lung cancer	rs10065090	5	18433482	A	G	A	G	0.136917	0.014	0.0803112	0.1001	0.0304984	0.0136	7.14562e-06	0.3027	7738	171165	0.00259778	20.1488
PWY.6519..8.amino.7.oxononanoate.biosynthesis.I	lung cancer	rs10408553	19	53441061	G	A	G	A	0.0997311	-0.031	0.205165	0.1998	0.0213437	0.0134	2.97379e-06	0.02106	7738	171165	0.00281365	21.8278
PWY.6519..8.amino.7.oxononanoate.biosynthesis.I	lung cancer	rs16824588	1	1900232	T	C	T	C	-0.0758233	-0.0051	0.41912	0.433	0.0167556	0.0105	6.03226e-06	0.6274	7738	171165	0.00263942	20.4726
PWY.6519..8.amino.7.oxononanoate.biosynthesis.I	lung cancer	rs17110951	5	149528418	G	C	G	C	-0.169484	0.0011	0.0679397	0.0545	0.0369058	0.0185	4.38319e-06	0.9518	7738	171165	0.00271805	21.0841
PWY.6519..8.amino.7.oxononanoate.biosynthesis.I	lung cancer	rs17164872	7	130009353	G	T	G	T	-0.0847983	-0.0062	0.346663	0.3328	0.0178449	0.0088	2.01442e-06	0.4825	7738	171165	0.00290972	22.5753
PWY.6519..8.amino.7.oxononanoate.biosynthesis.I	lung cancer	rs17176180	14	70717426	G	A	G	A	-0.107894	0.0135	0.164509	0.1709	0.0243533	0.0129	9.40719e-06	0.2961	7738	171165	0.00253017	19.6231
PWY.6519..8.amino.7.oxononanoate.biosynthesis.I	lung cancer	rs60960031	2	21530659	G	A	G	A	-0.0818261	-0.0074	0.400586	0.3932	0.0169698	0.0087	1.42226e-06	0.394	7738	171165	0.0029957	23.2444
PWY.6519..8.amino.7.oxononanoate.biosynthesis.I	lung cancer	rs72775871	2	12075936	G	A	G	A	-0.143865	0.0119	0.0768355	0.0839	0.0322042	0.0153	7.92155e-06	0.4347	7738	171165	0.0025724	19.9514
PWY.6519..8.amino.7.oxononanoate.biosynthesis.I	lung cancer	rs936232	4	25813070	G	A	G	A	-0.0793088	0.0019	0.354711	0.362	0.0173543	0.0087	4.87798e-06	0.8251	7738	171165	0.00269172	20.8793
PWY.6519..8.amino.7.oxononanoate.biosynthesis.I	lung cancer	rs9428065	1	88831574	C	T	C	T	0.0918662	-0.0205	0.794241	0.8063	0.0207423	0.0107	9.47044e-06	0.05402	7738	171165	0.00252854	19.6104
PWY.6545..pyrimidine.deoxyribonucleotides.de.novo.biosynthesis.III	lung cancer	rs113333050	7	136417370	C	T	C	T	-0.146766	-0.0122	0.0707679	0.0827	0.0322778	0.0158	5.44264e-06	0.4419	7738	171165	0.00266474	20.6695
PWY.6545..pyrimidine.deoxyribonucleotides.de.novo.biosynthesis.III	lung cancer	rs144373948	22	43888228	A	G	A	G	-0.0797501	-0.0149	0.586092	0.5622	0.0165006	0.0086	1.34372e-06	0.08179	7738	171165	0.00300971	23.3534
PWY.6545..pyrimidine.deoxyribonucleotides.de.novo.biosynthesis.III	lung cancer	rs1719290	15	65132236	C	T	C	T	-0.0762109	-0.0141	0.389749	0.4144	0.0165576	0.0084	4.16889e-06	0.09357	7738	171165	0.00273038	21.1801
PWY.6545..pyrimidine.deoxyribonucleotides.de.novo.biosynthesis.III	lung cancer	rs2381195	9	5145887	T	C	T	C	0.0731366	-0.0192	0.475705	0.5327	0.0162834	0.0084	7.07278e-06	0.02196	7738	171165	0.00260028	20.1682
PWY.6545..pyrimidine.deoxyribonucleotides.de.novo.biosynthesis.III	lung cancer	rs2620049	17	71839114	G	A	G	A	-0.131349	-0.0173	0.0844744	0.1113	0.0295233	0.0197	8.627e-06	0.3807	7738	171165	0.00255144	19.7884
PWY.6545..pyrimidine.deoxyribonucleotides.de.novo.biosynthesis.III	lung cancer	rs9630400	14	71129209	C	G	C	G	-0.0786746	-0.0032	0.326503	0.338	0.0173119	0.0093	5.50567e-06	0.7335	7738	171165	0.00266191	20.6475
PWY.6545..pyrimidine.deoxyribonucleotides.de.novo.biosynthesis.III	lung cancer	rs9681001	3	129719723	C	T	C	T	-0.100325	-0.0119	0.1627	0.1735	0.0222674	0.0114	6.62293e-06	0.2964	7738	171165	0.00261645	20.294
PWY.6588..pyruvate.fermentation.to.acetone	lung cancer	rs10161329	12	41696122	G	A	G	A	-0.141329	-0.0008	0.130885	0.1166	0.0316806	0.0134	8.15605e-06	0.95	7738	171165	0.00256526	19.8959
PWY.6588..pyruvate.fermentation.to.acetone	lung cancer	rs11136990	8	6098333	A	G	A	G	-0.130281	-0.0124	0.176978	0.1825	0.0284056	0.0118	4.50827e-06	0.2923	7738	171165	0.00271111	21.0301
PWY.6588..pyruvate.fermentation.to.acetone	lung cancer	rs12208192	6	14871551	G	C	G	C	0.115602	-0.0042	0.253754	0.2453	0.0248543	0.0098	3.30035e-06	0.6676	7738	171165	0.00278796	21.628
PWY.6588..pyruvate.fermentation.to.acetone	lung cancer	rs12591343	15	29887121	C	G	C	G	-0.11752	-0.0288	0.200701	0.2161	0.0265516	0.0104	9.59577e-06	0.005476	7738	171165	0.00252531	19.5853
PWY.6588..pyruvate.fermentation.to.acetone	lung cancer	rs12681707	8	75051236	C	T	C	T	0.137286	-0.0277	0.143991	0.1249	0.0302121	0.0127	5.51798e-06	0.02884	7738	171165	0.00266137	20.6433
PWY.6588..pyruvate.fermentation.to.acetone	lung cancer	rs17860736	6	170615908	G	A	G	A	0.227408	-0.0007	0.0534558	0.0362	0.0514809	0.0475	9.99263e-06	0.9877	7738	171165	0.00251534	19.5077
PWY.6588..pyruvate.fermentation.to.acetone	lung cancer	rs1810574	20	1872232	C	T	C	T	0.247719	0.048	0.943723	0.9652	0.0550425	0.0328	6.77922e-06	0.1438	7738	171165	0.00261071	20.2493
PWY.6588..pyruvate.fermentation.to.acetone	lung cancer	rs181499	10	119183424	G	T	G	T	0.103319	0.0072	0.391915	0.3796	0.0229898	0.0085	6.98522e-06	0.4005	7738	171165	0.00260333	20.1919
PWY.6588..pyruvate.fermentation.to.acetone	lung cancer	rs34466545	20	42079587	G	A	G	A	-0.103939	-0.0153	0.364594	0.3322	0.0231795	0.0092	7.32302e-06	0.09456	7738	171165	0.00259175	20.1019
PWY.6588..pyruvate.fermentation.to.acetone	lung cancer	rs56059900	8	50785702	G	A	G	A	0.192896	0.017	0.0664638	0.0799	0.0432582	0.0165	8.22754e-06	0.3012	7738	171165	0.0025631	19.8791
PWY.6588..pyruvate.fermentation.to.acetone	lung cancer	rs61992534	14	102721439	G	A	G	A	-0.144107	-0.0155	0.150825	0.14	0.03166	0.0197	5.3217e-06	0.4316	7738	171165	0.00267029	20.7127
PWY.6588..pyruvate.fermentation.to.acetone	lung cancer	rs72697193	4	161432924	C	T	C	T	0.163585	0.0054	0.115289	0.1061	0.0341381	0.0142	1.6523e-06	0.7015	7738	171165	0.00295864	22.956
PWY.6588..pyruvate.fermentation.to.acetone	lung cancer	rs72958820	6	75293345	C	T	C	T	0.223922	0.023	0.0539994	0.0638	0.0481355	0.0178	3.28859e-06	0.1958	7738	171165	0.00278882	21.6347
PWY.6588..pyruvate.fermentation.to.acetone	lung cancer	rs7859760	9	118125741	T	G	T	G	0.0942974	-0.0041	0.517574	0.5146	0.0212328	0.0083	8.94932e-06	0.6233	7738	171165	0.00254244	19.7184
PWY.6590..superpathway.of.Clostridium.acetobutylicum.acidogenic.fermentation	lung cancer	rs12149972	17	58813056	C	G	C	G	-0.138469	-0.0127	0.083861	0.0758	0.0306972	0.0173	6.45833e-06	0.4644	7738	171165	0.00262264	20.3421
PWY.6590..superpathway.of.Clostridium.acetobutylicum.acidogenic.fermentation	lung cancer	rs13388077	2	124367989	C	T	C	T	0.124899	-0.0147	0.120233	0.1409	0.025869	0.0119	1.37803e-06	0.218	7738	171165	0.00300347	23.3049
PWY.6590..superpathway.of.Clostridium.acetobutylicum.acidogenic.fermentation	lung cancer	rs17761209	8	2666481	C	G	C	G	-0.112449	0.0101	0.123577	0.1259	0.0254194	0.0186	9.70108e-06	0.5872	7738	171165	0.00252264	19.5645
PWY.6590..superpathway.of.Clostridium.acetobutylicum.acidogenic.fermentation	lung cancer	rs1873661	14	99480422	G	T	G	T	-0.0787015	-0.0223	0.483485	0.4986	0.0172679	0.0095	5.17214e-06	0.01834	7738	171165	0.00267728	20.767
PWY.6590..superpathway.of.Clostridium.acetobutylicum.acidogenic.fermentation	lung cancer	rs5996309	22	43714716	A	G	A	G	-0.0814187	-0.0136	0.558541	0.5754	0.017727	0.0087	4.37069e-06	0.117	7738	171165	0.00271873	21.0895
PWY.6590..superpathway.of.Clostridium.acetobutylicum.acidogenic.fermentation	lung cancer	rs739677	11	2473980	G	A	G	A	-0.0948002	-0.0033	0.784264	0.7546	0.0202008	0.0095	2.69377e-06	0.732	7738	171165	0.00283804	22.0176
PWY.6608..guanosine.nucleotides.degradation.III	lung cancer	rs11079051	17	40846131	A	C	A	C	-0.0755773	-0.0042	0.590187	0.5354	0.0165077	0.0084	4.68749e-06	0.6181	7738	171165	0.00270151	20.9555
PWY.6608..guanosine.nucleotides.degradation.III	lung cancer	rs12921427	16	13877795	A	C	A	C	-0.124305	-0.0195	0.896573	0.8838	0.0272809	0.0129	5.20188e-06	0.1318	7738	171165	0.00267588	20.7562
PWY.6608..guanosine.nucleotides.degradation.III	lung cancer	rs13396356	2	44120182	A	T	A	T	0.150242	-0.0013	0.0637442	0.0598	0.0339083	0.0184	9.38642e-06	0.9428	7738	171165	0.0025307	19.6272
PWY.6608..guanosine.nucleotides.degradation.III	lung cancer	rs17129454	10	113756550	G	C	G	C	-0.161589	-0.023	0.0582692	0.0691	0.0343715	0.0171	2.58583e-06	0.1778	7738	171165	0.00284813	22.096
PWY.6608..guanosine.nucleotides.degradation.III	lung cancer	rs271787	5	33410770	T	C	T	C	0.141461	-0.0125	0.100812	0.094	0.0267929	0.0143	1.29315e-07	0.3841	7738	171165	0.00358958	27.869
PWY.6608..guanosine.nucleotides.degradation.III	lung cancer	rs75292198	10	6813426	C	T	C	T	0.134426	-0.0291	0.101679	0.0944	0.0291059	0.0184	3.86518e-06	0.1129	7738	171165	0.00274903	21.3252
PWY.6608..guanosine.nucleotides.degradation.III	lung cancer	rs77117941	12	69500397	T	G	T	G	0.143427	0.0149	0.0818668	0.069	0.0295413	0.0175	1.2031e-06	0.3939	7738	171165	0.00303706	23.5662
PWY.6608..guanosine.nucleotides.degradation.III	lung cancer	rs78718945	9	15666414	G	A	G	A	-0.157783	-0.0144	0.063472	0.0529	0.0345974	0.0207	5.10235e-06	0.488	7738	171165	0.00268064	20.7932
PWY.6608..guanosine.nucleotides.degradation.III	lung cancer	rs8001568	13	22440529	T	C	T	C	0.12943	0.0482	0.0931111	0.0921	0.0288084	0.0147	7.02991e-06	0.001067	7738	171165	0.00260179	20.1799
PWY.6609..adenine.and.adenosine.salvage.III	lung cancer	rs10496240	2	80607670	A	G	A	G	-0.0961367	0.0173	0.205664	0.2289	0.0200962	0.0097	1.72001e-06	0.07634	7738	171165	0.00294876	22.8791
PWY.6609..adenine.and.adenosine.salvage.III	lung cancer	rs10812126	9	2499251	T	C	T	C	-0.0764608	-0.0222	0.528559	0.5024	0.0162214	0.0083	2.43394e-06	0.007651	7738	171165	0.00286304	22.2121
PWY.6609..adenine.and.adenosine.salvage.III	lung cancer	rs13096036	3	113309928	A	G	A	G	-0.141659	0.0142	0.075084	0.0899	0.0306065	0.0156	3.68519e-06	0.3623	7738	171165	0.00276078	21.4165
PWY.6609..adenine.and.adenosine.salvage.III	lung cancer	rs17601633	17	59554377	A	G	A	G	0.0772012	0.0114	0.360364	0.3462	0.0166346	0.0099	3.46697e-06	0.2504	7738	171165	0.0027758	21.5333
PWY.6609..adenine.and.adenosine.salvage.III	lung cancer	rs497388	6	149678422	T	C	T	C	-0.128934	0.0015	0.910358	0.8919	0.028573	0.014	6.40914e-06	0.9121	7738	171165	0.00262454	20.3569
PWY.6609..adenine.and.adenosine.salvage.III	lung cancer	rs6022157	20	51532070	A	C	A	C	-0.0779399	0.0025	0.547714	0.5024	0.016697	0.0084	3.04278e-06	0.7684	7738	171165	0.00280797	21.7836
PWY.6609..adenine.and.adenosine.salvage.III	lung cancer	rs6108110	20	8112399	C	T	C	T	-0.0980389	0.0051	0.188376	0.2039	0.0211132	0.0104	3.42571e-06	0.6252	7738	171165	0.00277876	21.5564
PWY.6609..adenine.and.adenosine.salvage.III	lung cancer	rs67123329	10	31089392	G	A	G	A	0.0979587	-0.0001	0.171098	0.1763	0.0217071	0.0108	6.39912e-06	0.9941	7738	171165	0.0026249	20.3596
PWY.6609..adenine.and.adenosine.salvage.III	lung cancer	rs697368	10	125216011	T	C	T	C	-0.0870071	0.0101	0.746264	0.7586	0.0188301	0.0098	3.82569e-06	0.3009	7738	171165	0.00275156	21.3448
PWY.6609..adenine.and.adenosine.salvage.III	lung cancer	rs74134622	10	51780660	G	C	G	C	-0.165647	0.0066	0.0756204	0.1051	0.036634	0.0259	6.13536e-06	0.8002	7738	171165	0.00263526	20.4403
PWY.6612..superpathway.of.tetrahydrofolate.biosynthesis	lung cancer	rs10402901	19	53440375	T	C	T	C	0.114495	-0.0412	0.195042	0.1755	0.0253288	0.0196	6.17419e-06	0.03569	7738	171165	0.00263372	20.4283
PWY.6612..superpathway.of.tetrahydrofolate.biosynthesis	lung cancer	rs10815601	9	7351774	T	A	T	A	-0.110624	0.0027	0.243727	0.2572	0.0235147	0.0095	2.54507e-06	0.7767	7738	171165	0.00285201	22.1262
PWY.6612..superpathway.of.tetrahydrofolate.biosynthesis	lung cancer	rs1573442	21	19678760	G	A	G	A	-0.102007	-0.0057	0.362316	0.387	0.0218574	0.0086	3.05752e-06	0.5119	7738	171165	0.00280681	21.7746
PWY.6612..superpathway.of.tetrahydrofolate.biosynthesis	lung cancer	rs17155574	7	81477236	C	T	C	T	0.142716	0.0258	0.132159	0.1378	0.0295391	0.012	1.35575e-06	0.03192	7738	171165	0.00300756	23.3367
PWY.6612..superpathway.of.tetrahydrofolate.biosynthesis	lung cancer	rs17824268	14	64467727	T	C	T	C	-0.207447	0.036	0.0775349	0.0703	0.03728	0.017	2.62791e-08	0.03397	7738	171165	0.00398565	30.9564
PWY.6612..superpathway.of.tetrahydrofolate.biosynthesis	lung cancer	rs2214921	7	20021866	T	C	T	C	0.0970074	0.0109	0.451155	0.493	0.0207363	0.0095	2.89501e-06	0.2499	7738	171165	0.00282028	21.8794
PWY.6612..superpathway.of.tetrahydrofolate.biosynthesis	lung cancer	rs35989200	1	161574305	A	G	A	G	-0.118268	-0.0035	0.222871	0.2541	0.0254197	0.0119	3.27763e-06	0.7664	7738	171165	0.00278966	21.6412
PWY.6612..superpathway.of.tetrahydrofolate.biosynthesis	lung cancer	rs4732939	8	29260139	G	A	G	A	-0.115704	0.0093	0.182099	0.1695	0.0254458	0.0116	5.43976e-06	0.4215	7738	171165	0.00266488	20.6706
PWY.6612..superpathway.of.tetrahydrofolate.biosynthesis	lung cancer	rs4833077	4	38646376	T	A	T	A	-0.11289	-0.0033	0.711889	0.7222	0.0219353	0.0093	2.65387e-07	0.722	7738	171165	0.00341123	26.4796
PWY.6612..superpathway.of.tetrahydrofolate.biosynthesis	lung cancer	rs6673038	1	9037546	G	A	G	A	-0.108493	0.0098	0.313532	0.3278	0.0222817	0.0099	1.1207e-06	0.3221	7738	171165	0.00305457	23.7025
PWY.6612..superpathway.of.tetrahydrofolate.biosynthesis	lung cancer	rs706115	9	33253605	C	G	C	G	0.135348	-0.0095	0.123756	0.1675	0.0304351	0.0111	8.70362e-06	0.3919	7738	171165	0.00254928	19.7716
PWY.6612..superpathway.of.tetrahydrofolate.biosynthesis	lung cancer	rs73391984	15	37885889	T	A	T	A	0.103646	0.0015	0.250723	0.2294	0.0233167	0.0101	8.78436e-06	0.8822	7738	171165	0.00254703	19.7542
PWY.6612..superpathway.of.tetrahydrofolate.biosynthesis	lung cancer	rs9843052	3	88683452	C	T	C	T	0.0928302	0.0067	0.387586	0.3817	0.020494	0.0085	5.90867e-06	0.4299	7738	171165	0.00264452	20.5122
PWY.6628..superpathway.of.L.phenylalanine.biosynthesis	lung cancer	rs10157025	1	48103092	T	C	T	C	-0.110868	0.0172	0.302832	0.2978	0.0248192	0.0091	7.93159e-06	0.05779	7738	171165	0.00257211	19.9492
PWY.6628..superpathway.of.L.phenylalanine.biosynthesis	lung cancer	rs11127546	3	76547588	C	T	C	T	-0.124979	-0.0025	0.365695	0.3652	0.0237293	0.0086	1.38787e-07	0.7762	7738	171165	0.00357208	27.7327
PWY.6628..superpathway.of.L.phenylalanine.biosynthesis	lung cancer	rs12145292	1	9118596	C	A	C	A	-0.120792	-0.01	0.266384	0.2555	0.0254599	0.0137	2.09127e-06	0.4629	7738	171165	0.0029005	22.5035
PWY.6628..superpathway.of.L.phenylalanine.biosynthesis	lung cancer	rs12472996	2	36527733	T	C	T	C	0.104117	0.0059	0.478197	0.444	0.022917	0.0084	5.54026e-06	0.4826	7738	171165	0.00266037	20.6355
PWY.6628..superpathway.of.L.phenylalanine.biosynthesis	lung cancer	rs12974688	19	56264150	T	C	T	C	-0.126722	0.0047	0.779169	0.7105	0.0281725	0.01	6.85757e-06	0.6348	7738	171165	0.0026079	20.2274
PWY.6628..superpathway.of.L.phenylalanine.biosynthesis	lung cancer	rs13125215	4	146961679	T	C	T	C	0.118644	-0.0043	0.621948	0.5802	0.0230358	0.0084	2.59884e-07	0.6111	7738	171165	0.00341641	26.5199
PWY.6628..superpathway.of.L.phenylalanine.biosynthesis	lung cancer	rs1757700	20	62140179	C	T	C	T	-0.179474	-0.0215	0.878115	0.8493	0.0395622	0.0156	5.71992e-06	0.1674	7738	171165	0.00265253	20.5745
PWY.6628..superpathway.of.L.phenylalanine.biosynthesis	lung cancer	rs17777155	9	18201242	A	G	A	G	-0.17509	0.0329	0.115057	0.1031	0.036786	0.0146	1.93892e-06	0.02443	7738	171165	0.00291917	22.6488
PWY.6628..superpathway.of.L.phenylalanine.biosynthesis	lung cancer	rs1975618	8	6355534	A	T	A	T	-0.114452	0.0003	0.277249	0.2679	0.024993	0.0095	4.66455e-06	0.9779	7738	171165	0.00270275	20.9651
PWY.6628..superpathway.of.L.phenylalanine.biosynthesis	lung cancer	rs4256433	6	33956472	T	C	T	C	0.137098	-0.0086	0.698956	0.6985	0.0283429	0.0104	1.31735e-06	0.4071	7738	171165	0.00301463	23.3917
PWY.6628..superpathway.of.L.phenylalanine.biosynthesis	lung cancer	rs57864512	8	76286553	T	C	T	C	-0.183386	-0.0212	0.0888622	0.0972	0.0414208	0.0143	9.53784e-06	0.1385	7738	171165	0.00252678	19.5967
PWY.6628..superpathway.of.L.phenylalanine.biosynthesis	lung cancer	rs6429177	1	240225420	C	A	C	A	-0.100882	0.0074	0.481367	0.4888	0.022743	0.0084	9.17593e-06	0.3813	7738	171165	0.0025363	19.6707
PWY.6628..superpathway.of.L.phenylalanine.biosynthesis	lung cancer	rs6539151	12	104806232	T	C	T	C	-0.225839	-0.0205	0.0545336	0.0681	0.0502025	0.0161	6.84132e-06	0.2039	7738	171165	0.00260846	20.2318
PWY.6628..superpathway.of.L.phenylalanine.biosynthesis	lung cancer	rs7468500	9	36009033	A	G	A	G	-0.120484	-0.0002	0.245053	0.2087	0.0259728	0.0103	3.50324e-06	0.9808	7738	171165	0.00277323	21.5134
PWY.6628..superpathway.of.L.phenylalanine.biosynthesis	lung cancer	rs904477	4	129522518	G	A	G	A	0.11731	0.008	0.349661	0.3365	0.0239144	0.0089	9.32223e-07	0.3667	7738	171165	0.00310009	24.0569
PWY.6629..superpathway.of.L.tryptophan.biosynthesis	lung cancer	rs12370008	12	88185792	C	T	C	T	-0.202656	0.0086	0.26683	0.2458	0.0393497	0.0096	2.60303e-07	0.3714	7738	171165	0.00341603	26.517
PWY.6629..superpathway.of.L.tryptophan.biosynthesis	lung cancer	rs140774942	2	141792062	C	G	C	G	0.160978	-0.0132	0.373978	0.3822	0.0348471	0.0089	3.84574e-06	0.1405	7738	171165	0.00275027	21.3347
PWY.6629..superpathway.of.L.tryptophan.biosynthesis	lung cancer	rs2566156	4	39010971	A	T	A	T	-0.211024	-0.005	0.758147	0.7767	0.0431455	0.0115	1.0033e-06	0.6598	7738	171165	0.00308193	23.9156
PWY.6629..superpathway.of.L.tryptophan.biosynthesis	lung cancer	rs7111149	11	130458329	A	G	A	G	-0.159116	-0.0063	0.551132	0.5782	0.0338914	0.0083	2.66784e-06	0.4508	7738	171165	0.00284043	22.0362
PWY.6629..superpathway.of.L.tryptophan.biosynthesis	lung cancer	rs7709170	5	172407722	G	A	G	A	-0.295711	0.0178	0.0844097	0.0636	0.0624037	0.0163	2.1513e-06	0.2763	7738	171165	0.00289352	22.4493
PWY.6629..superpathway.of.L.tryptophan.biosynthesis	lung cancer	rs7736485	5	41297932	G	C	G	C	-0.172725	-0.0047	0.295741	0.2856	0.037459	0.0092	4.00664e-06	0.6097	7738	171165	0.00274017	21.2562
PWY.6629..superpathway.of.L.tryptophan.biosynthesis	lung cancer	rs79050429	11	32397879	G	A	G	A	0.330161	-0.0161	0.0670987	0.0611	0.0735189	0.0197	7.09463e-06	0.4151	7738	171165	0.00259953	20.1624
PWY.6629..superpathway.of.L.tryptophan.biosynthesis	lung cancer	rs9678313	2	7632963	T	A	T	A	-0.154784	-0.0186	0.383104	0.3606	0.0347838	0.0087	8.59172e-06	0.03338	7738	171165	0.00255246	19.7964
PWY.6630..superpathway.of.L.tyrosine.biosynthesis	lung cancer	rs10885766	10	117435424	G	A	G	A	-0.174391	-0.0215	0.126579	0.1027	0.0391878	0.0142	8.58144e-06	0.1306	7738	171165	0.00255275	19.7986
PWY.6630..superpathway.of.L.tyrosine.biosynthesis	lung cancer	rs11127546	3	76547588	C	T	C	T	-0.122309	-0.0025	0.361736	0.3652	0.0261994	0.0086	3.03606e-06	0.7762	7738	171165	0.00280856	21.7882
PWY.6630..superpathway.of.L.tyrosine.biosynthesis	lung cancer	rs12472996	2	36527733	T	C	T	C	0.129542	0.0059	0.477207	0.444	0.0252135	0.0084	2.77946e-07	0.4826	7738	171165	0.00339975	26.3902
PWY.6630..superpathway.of.L.tyrosine.biosynthesis	lung cancer	rs1353171	8	119872998	G	C	G	C	0.126243	-0.0087	0.685913	0.6607	0.027356	0.0088	3.93432e-06	0.3263	7738	171165	0.00274465	21.2911
PWY.6630..superpathway.of.L.tyrosine.biosynthesis	lung cancer	rs2096489	21	33382820	C	T	C	T	-0.140104	0.0005	0.212284	0.2227	0.0306707	0.0141	4.92368e-06	0.9722	7738	171165	0.0026894	20.8613
PWY.6630..superpathway.of.L.tyrosine.biosynthesis	lung cancer	rs4376168	4	146964088	G	T	G	T	0.136769	0.006	0.791977	0.7471	0.030574	0.0094	7.69963e-06	0.5242	7738	171165	0.00257941	20.0059
PWY.6630..superpathway.of.L.tyrosine.biosynthesis	lung cancer	rs4631866	11	41057577	G	A	G	A	0.112825	-0.0133	0.511771	0.522	0.024948	0.0083	6.11392e-06	0.1094	7738	171165	0.00263611	20.4469
PWY.6630..superpathway.of.L.tyrosine.biosynthesis	lung cancer	rs61909500	12	5481950	C	T	C	T	0.130785	0.0019	0.290429	0.2408	0.0279042	0.0097	2.77351e-06	0.8432	7738	171165	0.00283085	21.9616
PWY.6630..superpathway.of.L.tyrosine.biosynthesis	lung cancer	rs6975001	7	17617132	C	G	C	G	0.131293	0.0154	0.715942	0.7244	0.0277397	0.0094	2.21182e-06	0.09881	7738	171165	0.00288666	22.3958
PWY.6630..superpathway.of.L.tyrosine.biosynthesis	lung cancer	rs79754311	12	20129090	A	C	A	C	-0.274184	0.0099	0.0591669	0.0336	0.053266	0.0245	2.64071e-07	0.687	7738	171165	0.00341249	26.4894
PWY.6630..superpathway.of.L.tyrosine.biosynthesis	lung cancer	rs80113686	9	18127674	G	C	G	C	-0.212981	0.0248	0.112653	0.1022	0.0412569	0.0148	2.43905e-07	0.09299	7738	171165	0.00343215	26.6426
PWY.6630..superpathway.of.L.tyrosine.biosynthesis	lung cancer	rs8014026	14	26650090	T	A	T	A	0.126787	-0.0015	0.259994	0.2472	0.0286664	0.0096	9.74159e-06	0.8755	7738	171165	0.00252161	19.5565
PWY.6630..superpathway.of.L.tyrosine.biosynthesis	lung cancer	rs8055404	16	7745047	A	G	A	G	0.114493	0.0019	0.363206	0.3297	0.0255687	0.0095	7.53946e-06	0.8442	7738	171165	0.00258457	20.046
PWY.6630..superpathway.of.L.tyrosine.biosynthesis	lung cancer	rs867279	5	147966019	A	G	A	G	-0.172952	-0.0041	0.129206	0.1318	0.0383065	0.0121	6.33286e-06	0.7314	7738	171165	0.00262745	20.3795
PWY.6630..superpathway.of.L.tyrosine.biosynthesis	lung cancer	rs904477	4	129522518	G	A	G	A	0.130923	0.008	0.350847	0.3365	0.0264873	0.0089	7.69875e-07	0.3667	7738	171165	0.00314745	24.4255
PWY66.422..D.galactose.degradation.V..Leloir.pathway.	lung cancer	rs10026887	4	63097935	C	T	C	T	-0.0821104	-0.0015	0.309497	0.2689	0.0175353	0.0092	2.83302e-06	0.8741	7738	171165	0.00282561	21.9209
PWY66.422..D.galactose.degradation.V..Leloir.pathway.	lung cancer	rs112214356	3	195923985	T	C	T	C	-0.142819	-0.0184	0.081092	0.0664	0.0299741	0.017	1.89104e-06	0.2789	7738	171165	0.00292536	22.6969
PWY66.422..D.galactose.degradation.V..Leloir.pathway.	lung cancer	rs115981692	1	216168988	G	A	G	A	0.163905	-0.0212	0.052016	0.0322	0.036126	0.0299	5.70545e-06	0.4785	7738	171165	0.00265315	20.5794
PWY66.422..D.galactose.degradation.V..Leloir.pathway.	lung cancer	rs12976953	19	52779460	C	T	C	T	0.128883	-0.014	0.0983496	0.0962	0.0282085	0.0223	4.90219e-06	0.5309	7738	171165	0.0026905	20.8698
PWY66.422..D.galactose.degradation.V..Leloir.pathway.	lung cancer	rs13016472	2	127501263	C	T	C	T	0.0835176	-0.0089	0.365216	0.3867	0.017267	0.0087	1.31923e-06	0.3061	7738	171165	0.00301427	23.3889
PWY66.422..D.galactose.degradation.V..Leloir.pathway.	lung cancer	rs2305506	4	177241136	C	T	C	T	0.125303	0.0134	0.121951	0.1281	0.0260045	0.0143	1.44644e-06	0.3491	7738	171165	0.00299155	23.2121
PWY66.422..D.galactose.degradation.V..Leloir.pathway.	lung cancer	rs2992878	13	95982346	G	A	G	A	-0.148241	0.0451	0.0676559	0.0737	0.0330707	0.0175	7.37531e-06	0.009801	7738	171165	0.00258997	20.088
PWY66.422..D.galactose.degradation.V..Leloir.pathway.	lung cancer	rs34631763	1	92948938	C	T	C	T	0.171802	0.0092	0.0525127	0.0554	0.0368172	0.0269	3.0657e-06	0.7336	7738	171165	0.00280612	21.7692
PWY66.422..D.galactose.degradation.V..Leloir.pathway.	lung cancer	rs35778179	14	92835973	C	T	C	T	-0.142549	0.0026	0.0884996	0.0803	0.0312626	0.0173	5.12224e-06	0.8803	7738	171165	0.00267969	20.7858
PWY66.422..D.galactose.degradation.V..Leloir.pathway.	lung cancer	rs72731514	14	69200264	T	C	T	C	0.159702	-0.0427	0.056733	0.0656	0.03511	0.0166	5.40033e-06	0.009893	7738	171165	0.00266668	20.6846
PWY66.422..D.galactose.degradation.V..Leloir.pathway.	lung cancer	rs73334581	17	59558679	C	T	C	T	0.0963108	0.0019	0.184125	0.1717	0.0208168	0.0113	3.71723e-06	0.8654	7738	171165	0.00275863	21.3998
PWY66.422..D.galactose.degradation.V..Leloir.pathway.	lung cancer	rs7909120	10	125640380	C	T	C	T	-0.0949316	-0.0241	0.293419	0.2881	0.0188646	0.0115	4.84741e-07	0.03657	7738	171165	0.00326196	25.3171
PWY.6690..cinnamate.and.3.hydroxycinnamate.degradation.to.2.oxopent.4.enoate	lung cancer	rs10219622	12	128246843	G	A	G	A	0.161208	-0.0115	0.576107	0.5601	0.0362902	0.0087	8.9043e-06	0.1886	7738	171165	0.00254366	19.728
PWY.6690..cinnamate.and.3.hydroxycinnamate.degradation.to.2.oxopent.4.enoate	lung cancer	rs12670364	7	8328880	C	T	C	T	-0.291836	-0.0253	0.0808324	0.1008	0.0652628	0.0177	7.75997e-06	0.1536	7738	171165	0.00257749	19.991
PWY.6690..cinnamate.and.3.hydroxycinnamate.degradation.to.2.oxopent.4.enoate	lung cancer	rs17035816	4	158088464	A	G	A	G	0.338356	0.0251	0.0550314	0.0353	0.0765185	0.0218	9.78408e-06	0.2492	7738	171165	0.00252052	19.548
PWY.6690..cinnamate.and.3.hydroxycinnamate.degradation.to.2.oxopent.4.enoate	lung cancer	rs2300878	14	69403714	A	G	A	G	-0.155994	-0.0046	0.464045	0.4679	0.0346216	0.0083	6.61637e-06	0.5772	7738	171165	0.00261671	20.2959
PWY.6690..cinnamate.and.3.hydroxycinnamate.degradation.to.2.oxopent.4.enoate	lung cancer	rs2968511	7	71810805	C	G	C	G	0.168322	-0.0003	0.328169	0.2918	0.0379565	0.0092	9.22444e-06	0.9743	7738	171165	0.002535	19.6606
PWY.6690..cinnamate.and.3.hydroxycinnamate.degradation.to.2.oxopent.4.enoate	lung cancer	rs3792267	2	241531174	G	A	G	A	-0.18953	-0.0079	0.260377	0.2672	0.0398733	0.01	2.00124e-06	0.4297	7738	171165	0.00291136	22.5881
PWY.6690..cinnamate.and.3.hydroxycinnamate.degradation.to.2.oxopent.4.enoate	lung cancer	rs4768167	12	40061354	G	T	G	T	-0.216629	0.008	0.830486	0.8301	0.0466189	0.0112	3.37116e-06	0.4745	7738	171165	0.00278272	21.5872
PWY.6690..cinnamate.and.3.hydroxycinnamate.degradation.to.2.oxopent.4.enoate	lung cancer	rs72995495	19	8260412	A	C	A	C	-0.393466	-0.0223	0.0530657	0.0506	0.0876548	0.0241	7.16209e-06	0.3538	7738	171165	0.0025972	20.1442
PWY.6700..queuosine.biosynthesis	lung cancer	rs12515947	5	123050342	G	A	G	A	-0.0791647	0.0022	0.547945	0.5886	0.015697	0.0084	4.57573e-07	0.7953	7738	171165	0.00327624	25.4283
PWY.6700..queuosine.biosynthesis	lung cancer	rs1408765	8	139072852	A	G	A	G	-0.0729139	0.0035	0.573549	0.5525	0.0161251	0.0085	6.13239e-06	0.6811	7738	171165	0.00263537	20.4411
PWY.6700..queuosine.biosynthesis	lung cancer	rs1926092	6	133701964	G	T	G	T	0.0940404	0.0235	0.204261	0.2348	0.0208728	0.0107	6.62506e-06	0.02847	7738	171165	0.00261638	20.2934
PWY.6700..queuosine.biosynthesis	lung cancer	rs2737651	1	200036052	T	C	T	C	-0.0980458	0.0243	0.157242	0.1374	0.0217422	0.012	6.4989e-06	0.04324	7738	171165	0.00262109	20.3301
PWY.6700..queuosine.biosynthesis	lung cancer	rs28404149	4	147298708	G	A	G	A	0.100438	-0.0175	0.145481	0.1348	0.0222011	0.0119	6.06764e-06	0.1404	7738	171165	0.00263798	20.4614
PWY.6700..queuosine.biosynthesis	lung cancer	rs6043418	20	15647740	G	A	G	A	0.0789955	-0.007	0.557127	0.5517	0.0160474	0.0083	8.53867e-07	0.4007	7738	171165	0.00312183	24.2261
PWY.6700..queuosine.biosynthesis	lung cancer	rs62072709	17	54936652	T	C	T	C	-0.0979355	0.0198	0.731824	0.7163	0.0185586	0.0094	1.31244e-07	0.034	7738	171165	0.00358592	27.8405
PWY.6700..queuosine.biosynthesis	lung cancer	rs7222575	17	79303222	A	C	A	C	-0.0891912	0.0014	0.234593	0.2438	0.0186944	0.01	1.83307e-06	0.8874	7738	171165	0.00293303	22.7567
PWY.6700..queuosine.biosynthesis	lung cancer	rs7377535	4	189064498	G	A	G	A	-0.0757541	-0.021	0.630164	0.5904	0.0163952	0.0086	3.82842e-06	0.014	7738	171165	0.0027514	21.3435
PWY.6700..queuosine.biosynthesis	lung cancer	rs7589782	2	216454245	C	T	C	T	0.142071	0.0133	0.0783541	0.0837	0.0294218	0.0158	1.37382e-06	0.3992	7738	171165	0.00300426	23.311
PWY.6700..queuosine.biosynthesis	lung cancer	rs7700033	4	94121401	C	A	C	A	0.0750812	-0.002	0.589881	0.6184	0.0159171	0.0086	2.39337e-06	0.8212	7738	171165	0.00286721	22.2445
PWY.6700..queuosine.biosynthesis	lung cancer	rs7997810	13	53379240	G	A	G	A	0.0785295	0.0009	0.358779	0.3436	0.0164352	0.0091	1.76938e-06	0.9244	7738	171165	0.00294176	22.8246
PWY.6700..queuosine.biosynthesis	lung cancer	rs9999406	4	54381345	T	C	T	C	-0.072055	-0.0136	0.534069	0.537	0.0163034	0.0087	9.88712e-06	0.1164	7738	171165	0.00251796	19.5281
PWY.6703..preQ0.biosynthesis	lung cancer	rs11657406	17	7249870	G	T	G	T	-0.101907	0.0016	0.166064	0.1791	0.0217462	0.012	2.7833e-06	0.8914	7738	171165	0.00282997	21.9548
PWY.6703..preQ0.biosynthesis	lung cancer	rs1263629	2	207936911	A	G	A	G	0.102583	-0.0074	0.181109	0.1332	0.0209988	0.0122	1.0334e-06	0.5469	7738	171165	0.00307465	23.8589
PWY.6703..preQ0.biosynthesis	lung cancer	rs17366560	10	43856612	A	T	A	T	0.166331	0.0306	0.0610195	0.0479	0.0353081	0.0203	2.467e-06	0.1327	7738	171165	0.00285973	22.1863
PWY.6703..preQ0.biosynthesis	lung cancer	rs17829116	14	95944478	G	A	G	A	0.102872	0.0024	0.183342	0.1766	0.0217188	0.0115	2.1739e-06	0.8378	7738	171165	0.00289092	22.429
PWY.6703..preQ0.biosynthesis	lung cancer	rs28535665	15	87691585	G	C	G	C	0.164286	0.0472	0.0586869	0.0691	0.0370063	0.0168	9.02028e-06	0.005089	7738	171165	0.00254048	19.7032
PWY.6703..preQ0.biosynthesis	lung cancer	rs384592	19	23458920	A	G	A	G	0.122537	-0.0327	0.137667	0.1132	0.0257537	0.0168	1.9547e-06	0.05098	7738	171165	0.00291714	22.633
PWY.6703..preQ0.biosynthesis	lung cancer	rs4777110	15	69383785	C	T	C	T	-0.0744398	0.0114	0.580713	0.6031	0.0163769	0.0086	5.48302e-06	0.1847	7738	171165	0.00266293	20.6555
PWY.6703..preQ0.biosynthesis	lung cancer	rs4958506	5	151347364	G	A	G	A	0.0743958	-0.0164	0.398147	0.4438	0.0167606	0.0088	9.04857e-06	0.06097	7738	171165	0.00253971	19.6972
PWY.6703..preQ0.biosynthesis	lung cancer	rs505128	11	116273511	T	C	T	C	-0.0773775	-0.0026	0.353709	0.3675	0.0168186	0.0093	4.21046e-06	0.7811	7738	171165	0.00272794	21.1611
PWY.6703..preQ0.biosynthesis	lung cancer	rs6804526	3	192089178	A	G	A	G	0.111336	0.0167	0.170134	0.1783	0.0214587	0.0114	2.12158e-07	0.143	7738	171165	0.00346679	26.9124
PWY.6703..preQ0.biosynthesis	lung cancer	rs72829932	17	34055935	A	G	A	G	-0.100368	-0.0161	0.183187	0.1783	0.020885	0.0109	1.54188e-06	0.1387	7738	171165	0.00297576	23.0892
PWY.6703..preQ0.biosynthesis	lung cancer	rs72831788	2	103977499	T	C	T	C	-0.124701	-0.0055	0.104502	0.1181	0.0268023	0.0135	3.27763e-06	0.6849	7738	171165	0.00278968	21.6413
PWY.6703..preQ0.biosynthesis	lung cancer	rs75314238	20	11612323	A	T	A	T	-0.167732	-0.0096	0.0560906	0.0643	0.0361844	0.0179	3.56123e-06	0.5914	7738	171165	0.00276921	21.4821
PWY.6703..preQ0.biosynthesis	lung cancer	rs78048823	16	24047271	C	T	C	T	0.184638	0.0171	0.0535389	0.0604	0.0359187	0.0187	2.74107e-07	0.3594	7738	171165	0.00340323	26.4173
PWY.6708..ubiquinol.8.biosynthesis..prokaryotic.	lung cancer	rs10172221	2	35014657	G	C	G	C	0.16467	0.013	0.131808	0.1429	0.0366974	0.0117	7.21539e-06	0.2676	7738	171165	0.00259538	20.1301
PWY.6708..ubiquinol.8.biosynthesis..prokaryotic.	lung cancer	rs10463321	5	151323905	T	G	T	G	0.137597	-0.0072	0.204651	0.2165	0.0307884	0.0145	7.85435e-06	0.6175	7738	171165	0.00257451	19.9679
PWY.6708..ubiquinol.8.biosynthesis..prokaryotic.	lung cancer	rs113976504	13	81704666	C	T	C	T	-0.272739	-0.0622	0.0528666	0.0401	0.05958	0.0216	4.70121e-06	0.003943	7738	171165	0.00270079	20.9499
PWY.6708..ubiquinol.8.biosynthesis..prokaryotic.	lung cancer	rs12209400	6	156449765	C	T	C	T	0.134862	-0.0113	0.229876	0.2202	0.0295886	0.01	5.16654e-06	0.2613	7738	171165	0.00267755	20.7691
PWY.6708..ubiquinol.8.biosynthesis..prokaryotic.	lung cancer	rs12550124	8	50694780	A	T	A	T	-0.172648	-0.0299	0.87165	0.8272	0.0371575	0.0111	3.378e-06	0.00723	7738	171165	0.00278222	21.5833
PWY.6708..ubiquinol.8.biosynthesis..prokaryotic.	lung cancer	rs2636908	3	193676416	T	C	T	C	0.251351	-0.0222	0.0742992	0.0648	0.0542266	0.019	3.56599e-06	0.2441	7738	171165	0.00276888	21.4795
PWY.6708..ubiquinol.8.biosynthesis..prokaryotic.	lung cancer	rs3750879	10	13741632	C	A	C	A	0.124154	0.0112	0.34867	0.3823	0.0265636	0.0086	2.95617e-06	0.1916	7738	171165	0.0028151	21.8391
PWY.6708..ubiquinol.8.biosynthesis..prokaryotic.	lung cancer	rs7979020	12	124975674	C	T	C	T	-0.162825	-0.0125	0.138499	0.1465	0.0367534	0.0151	9.41434e-06	0.4092	7738	171165	0.00252999	19.6216
PWY.6708..ubiquinol.8.biosynthesis..prokaryotic.	lung cancer	rs9316763	13	55678017	T	C	T	C	0.114104	0.0122	0.465734	0.4185	0.0257771	0.0093	9.57414e-06	0.1911	7738	171165	0.00252584	19.5894
PWY.6731..starch.degradation.III	lung cancer	rs10152918	15	90351574	G	A	G	A	-0.204226	0.0094	0.417203	0.3904	0.0422004	0.0087	1.30215e-06	0.2839	7738	171165	0.0030175	23.4141
PWY.6731..starch.degradation.III	lung cancer	rs1030115	1	237469065	A	G	A	G	-0.28897	-0.0091	0.110073	0.1081	0.0623148	0.0167	3.53061e-06	0.5865	7738	171165	0.00277134	21.4986
PWY.6731..starch.degradation.III	lung cancer	rs11822940	11	119520997	G	C	G	C	-0.201517	-0.0036	0.261848	0.2616	0.0404339	0.0096	6.23304e-07	0.7076	7738	171165	0.00319972	24.8325
PWY.6731..starch.degradation.III	lung cancer	rs12451647	17	11653273	A	G	A	G	-0.176071	-0.0069	0.713511	0.6799	0.0387149	0.0089	5.41901e-06	0.4395	7738	171165	0.00266582	20.6779
PWY.6731..starch.degradation.III	lung cancer	rs2166227	10	49766200	G	C	G	C	-0.166098	-0.0156	0.324661	0.3184	0.036818	0.0089	6.44243e-06	0.08104	7738	171165	0.00262325	20.3468
PWY.6731..starch.degradation.III	lung cancer	rs2368650	4	8977702	A	G	A	G	-0.211497	-0.0118	0.282367	0.3171	0.0465319	0.0129	5.48833e-06	0.3615	7738	171165	0.00266269	20.6535
PWY.6731..starch.degradation.III	lung cancer	rs2602034	15	99736690	G	A	G	A	0.159327	-0.0141	0.605644	0.5897	0.0358941	0.0084	9.04607e-06	0.09161	7738	171165	0.0025398	19.6979
PWY.6731..starch.degradation.III	lung cancer	rs4440429	6	69205367	C	T	C	T	-0.163017	0.0184	0.639166	0.6341	0.0358625	0.0087	5.47772e-06	0.03459	7738	171165	0.00266316	20.6572
PWY.6731..starch.degradation.III	lung cancer	rs55922034	2	121567079	C	A	C	A	-0.408074	-0.0206	0.0555627	0.078	0.0866984	0.0209	2.51611e-06	0.3236	7738	171165	0.00285486	22.1485
PWY.6731..starch.degradation.III	lung cancer	rs61759306	1	3709093	C	T	C	T	0.217252	0.0075	0.213506	0.2159	0.0440255	0.0143	8.02823e-07	0.5995	7738	171165	0.00313708	24.3448
PWY.6731..starch.degradation.III	lung cancer	rs7665599	4	147414147	C	T	C	T	0.163375	-0.0105	0.619459	0.6353	0.0364988	0.0086	7.59941e-06	0.2216	7738	171165	0.00258263	20.031
PWY.6731..starch.degradation.III	lung cancer	rs806925	17	51373354	A	G	A	G	-0.171177	-0.0199	0.657926	0.6412	0.0371812	0.0087	4.14725e-06	0.022	7738	171165	0.00273166	21.19
PWY.6737..starch.degradation.V	lung cancer	rs12420239	11	70425722	G	A	G	A	-0.095626	0.0189	0.186183	0.159	0.0211507	0.0118	6.1495e-06	0.1096	7738	171165	0.00263468	20.4357
PWY.6737..starch.degradation.V	lung cancer	rs12868026	13	55103187	G	A	G	A	0.16246	0.0172	0.0538899	0.0431	0.0356943	0.0224	5.32819e-06	0.4433	7738	171165	0.00266996	20.7101
PWY.6737..starch.degradation.V	lung cancer	rs17067756	6	107249301	A	G	A	G	-0.173672	-0.0267	0.0585032	0.0578	0.038162	0.0183	5.34121e-06	0.1463	7738	171165	0.00266936	20.7055
PWY.6737..starch.degradation.V	lung cancer	rs7083857	10	125680455	C	G	C	G	0.136762	0.0248	0.0977465	0.1007	0.027691	0.0184	7.85833e-07	0.1776	7738	171165	0.00314238	24.386
PWY.6823..molybdenum.cofactor.biosynthesis	lung cancer	rs10015390	4	115874047	G	A	G	A	0.170577	-0.0194	0.703903	0.6921	0.0361569	0.009	2.38523e-06	0.03146	7738	171165	0.00286802	22.2508
PWY.6823..molybdenum.cofactor.biosynthesis	lung cancer	rs11741434	5	165520051	A	G	A	G	-0.215369	0.0133	0.19109	0.1762	0.0472708	0.0128	5.21219e-06	0.2974	7738	171165	0.0026754	20.7524
PWY.6823..molybdenum.cofactor.biosynthesis	lung cancer	rs11867310	17	1120797	A	G	A	G	-0.150271	-0.012	0.528379	0.4869	0.0330792	0.0088	5.55188e-06	0.169	7738	171165	0.00265984	20.6314
PWY.6823..molybdenum.cofactor.biosynthesis	lung cancer	rs1325380	13	108753553	T	C	T	C	0.174981	-0.0039	0.2499	0.2599	0.0388236	0.0095	6.57264e-06	0.6833	7738	171165	0.00261832	20.3085
PWY.6823..molybdenum.cofactor.biosynthesis	lung cancer	rs1338762	1	220596516	G	A	G	A	-0.1778	0.0028	0.269544	0.271	0.0369226	0.0099	1.46852e-06	0.7789	7738	171165	0.00298779	23.1828
PWY.6823..molybdenum.cofactor.biosynthesis	lung cancer	rs16829385	2	188791863	A	T	A	T	0.219994	0.0437	0.130089	0.131	0.0477522	0.0177	4.08536e-06	0.01326	7738	171165	0.00273537	21.2189
PWY.6823..molybdenum.cofactor.biosynthesis	lung cancer	rs2292862	15	63088916	A	T	A	T	-0.169423	0.0166	0.653047	0.645	0.0370187	0.0097	4.72433e-06	0.08623	7738	171165	0.0026996	20.9406
PWY.6823..molybdenum.cofactor.biosynthesis	lung cancer	rs555615	1	245602187	T	C	T	C	-0.1961	-0.0074	0.832982	0.8205	0.044214	0.0121	9.19645e-06	0.5437	7738	171165	0.00253574	19.6663
PWY.6823..molybdenum.cofactor.biosynthesis	lung cancer	rs6081036	20	18179543	C	T	C	T	0.174781	0.0079	0.675759	0.6648	0.0338956	0.0087	2.51675e-07	0.3653	7738	171165	0.00342439	26.5821
PWY.6823..molybdenum.cofactor.biosynthesis	lung cancer	rs61861701	10	112365004	A	G	A	G	0.177643	0.0012	0.260402	0.2119	0.0383181	0.011	3.55206e-06	0.9135	7738	171165	0.00276984	21.487
PWY.6823..molybdenum.cofactor.biosynthesis	lung cancer	rs62523849	8	88481776	T	C	T	C	0.331454	0.0047	0.0576356	0.0664	0.0706149	0.0174	2.68145e-06	0.787	7738	171165	0.00283916	22.0263
PWY.6891..thiazole.biosynthesis.II..Bacillus.	lung cancer	rs111370608	3	31570782	G	T	G	T	-0.20102	0.0131	0.105908	0.1038	0.0451296	0.0156	8.41744e-06	0.4022	7738	171165	0.00255749	19.8355
PWY.6891..thiazole.biosynthesis.II..Bacillus.	lung cancer	rs147068992	12	20137785	G	A	G	A	-0.263745	0.0077	0.0564545	0.0338	0.0571971	0.0245	4.00452e-06	0.7528	7738	171165	0.00274031	21.2573
PWY.6891..thiazole.biosynthesis.II..Bacillus.	lung cancer	rs1950861	14	26690571	G	A	G	A	-0.131261	-0.0081	0.255127	0.2834	0.0296811	0.0092	9.76203e-06	0.3795	7738	171165	0.00252108	19.5524
PWY.6891..thiazole.biosynthesis.II..Bacillus.	lung cancer	rs2065501	9	22140224	A	C	A	C	0.156778	0.0107	0.68472	0.6867	0.0314314	0.0089	6.10267e-07	0.2266	7738	171165	0.00320494	24.8731
PWY.6891..thiazole.biosynthesis.II..Bacillus.	lung cancer	rs4716795	7	157680692	T	C	T	C	0.177781	-0.0032	0.871149	0.845	0.0401458	0.0116	9.49489e-06	0.786	7738	171165	0.00252792	19.6055
PWY.6891..thiazole.biosynthesis.II..Bacillus.	lung cancer	rs4968174	17	1080200	A	C	A	C	-0.128802	-0.0148	0.535432	0.4865	0.0280471	0.0088	4.38258e-06	0.09442	7738	171165	0.00271806	21.0842
PWY.6891..thiazole.biosynthesis.II..Bacillus.	lung cancer	rs62465767	7	51667991	G	A	G	A	0.208553	-0.0094	0.0934947	0.0919	0.0456689	0.015	4.95656e-06	0.5318	7738	171165	0.00268778	20.8487
PWY.6891..thiazole.biosynthesis.II..Bacillus.	lung cancer	rs67469682	21	21941433	T	A	T	A	0.132353	0.0069	0.375479	0.3945	0.0271084	0.0085	1.04817e-06	0.4184	7738	171165	0.00307111	23.8313
PWY.6891..thiazole.biosynthesis.II..Bacillus.	lung cancer	rs6858961	5	3305712	A	C	A	C	0.17174	0.0003	0.150873	0.1459	0.0366048	0.0121	2.70913e-06	0.9812	7738	171165	0.00283664	22.0067
PWY.6891..thiazole.biosynthesis.II..Bacillus.	lung cancer	rs73379542	15	34202667	G	C	G	C	-0.279654	-0.025	0.0510867	0.0504	0.0590033	0.0197	2.14112e-06	0.2051	7738	171165	0.00289469	22.4583
PWY.6891..thiazole.biosynthesis.II..Bacillus.	lung cancer	rs7426276	2	1064700	G	A	G	A	-0.177033	0.0247	0.149009	0.1094	0.0371638	0.0134	1.90182e-06	0.06489	7738	171165	0.00292394	22.6859
PWY.6891..thiazole.biosynthesis.II..Bacillus.	lung cancer	rs7784347	7	8329708	T	C	T	C	-0.271457	-0.0334	0.0648245	0.075	0.0529763	0.0194	2.98917e-07	0.08576	7738	171165	0.00338173	26.2498
PWY.6891..thiazole.biosynthesis.II..Bacillus.	lung cancer	rs78206502	7	42482854	G	A	G	A	0.272518	-0.0129	0.0581025	0.0509	0.0592538	0.0203	4.24199e-06	0.5231	7738	171165	0.00272611	21.1469
PWY.6891..thiazole.biosynthesis.II..Bacillus.	lung cancer	rs7925466	11	72778113	A	C	A	C	-0.123848	0.0109	0.411115	0.3882	0.026866	0.012	4.0294e-06	0.3668	7738	171165	0.00273875	21.2451
PWY.6891..thiazole.biosynthesis.II..Bacillus.	lung cancer	rs9401616	6	123244402	A	G	A	G	0.16293	-0.0101	0.151187	0.1439	0.0367414	0.0117	9.22848e-06	0.3905	7738	171165	0.00253489	19.6598
PWY.6892..thiazole.biosynthesis.I..E..coli.	lung cancer	rs2999900	1	13830815	T	C	T	C	0.137782	-0.0049	0.838843	0.8216	0.0276513	0.0181	6.26571e-07	0.7864	7738	171165	0.00319841	24.8223
PWY.6892..thiazole.biosynthesis.I..E..coli.	lung cancer	rs4949324	1	31377743	G	A	G	A	-0.0972248	-0.0184	0.654959	0.6592	0.0216366	0.0095	7.00535e-06	0.05249	7738	171165	0.00260265	20.1866
PWY.6892..thiazole.biosynthesis.I..E..coli.	lung cancer	rs75042717	17	42923807	A	C	A	C	0.120678	-0.005	0.160967	0.1536	0.0271527	0.0111	8.81272e-06	0.6509	7738	171165	0.00254621	19.7478
PWY.6892..thiazole.biosynthesis.I..E..coli.	lung cancer	rs7784347	7	8329708	T	C	T	C	-0.2046	-0.0334	0.0680514	0.075	0.0395806	0.0194	2.35115e-07	0.08576	7738	171165	0.00344129	26.7137
PWY.6892..thiazole.biosynthesis.I..E..coli.	lung cancer	rs7989592	13	79049841	T	C	T	C	-0.201336	-0.015	0.0541374	0.0565	0.0450433	0.0177	7.82817e-06	0.3978	7738	171165	0.00257534	19.9742
PWY.6892..thiazole.biosynthesis.I..E..coli.	lung cancer	rs80055047	1	219347813	G	A	G	A	0.211269	0.0284	0.0520199	0.0335	0.0470718	0.0272	7.18175e-06	0.298	7738	171165	0.00259652	20.139
PWY.6897..thiamin.salvage.II	lung cancer	rs10777971	12	99752344	T	G	T	G	0.0780639	0.0096	0.359993	0.3677	0.0168937	0.0086	3.82103e-06	0.2615	7738	171165	0.00275185	21.3471
PWY.6897..thiamin.salvage.II	lung cancer	rs118155381	8	128997208	T	C	T	C	-0.0923154	-0.0221	0.258527	0.2539	0.0185972	0.0095	6.90764e-07	0.0205	7738	171165	0.00317427	24.6343
PWY.6897..thiamin.salvage.II	lung cancer	rs12463196	19	16728733	G	T	G	T	-0.138008	-0.0159	0.0749451	0.0706	0.0307762	0.0168	7.31695e-06	0.3436	7738	171165	0.00259193	20.1032
PWY.6897..thiamin.salvage.II	lung cancer	rs1968451	19	5391922	T	C	T	C	0.0898689	0.0199	0.680575	0.6	0.0198891	0.0117	6.22773e-06	0.09045	7738	171165	0.00263157	20.4116
PWY.6897..thiamin.salvage.II	lung cancer	rs2424026	20	16956638	A	G	A	G	-0.0847065	-0.0152	0.255692	0.2302	0.0186631	0.0098	5.66018e-06	0.1223	7738	171165	0.00265511	20.5946
PWY.6897..thiamin.salvage.II	lung cancer	rs2461882	10	72537151	T	C	T	C	-0.124633	-0.017	0.0962862	0.0883	0.0274876	0.0148	5.78336e-06	0.2516	7738	171165	0.00264979	20.5532
PWY.6897..thiamin.salvage.II	lung cancer	rs28359554	20	56141291	T	C	T	C	0.143385	-0.0105	0.08728	0.0864	0.0299685	0.0158	1.71392e-06	0.5067	7738	171165	0.00294962	22.8858
PWY.6897..thiamin.salvage.II	lung cancer	rs4374638	4	12427589	T	C	T	C	0.0768675	-0.0118	0.652683	0.6313	0.0173682	0.009	9.61059e-06	0.1898	7738	171165	0.00252493	19.5823
PWY.6897..thiamin.salvage.II	lung cancer	rs479744	6	109020032	G	T	G	T	-0.0947483	0.0173	0.198548	0.2031	0.020739	0.0103	4.90987e-06	0.0941	7738	171165	0.0026901	20.8668
PWY.6897..thiamin.salvage.II	lung cancer	rs74949229	10	9526946	G	A	G	A	-0.1307	-0.018	0.0938701	0.1014	0.0283073	0.0143	3.88991e-06	0.2068	7738	171165	0.00274746	21.3129
PWY.6897..thiamin.salvage.II	lung cancer	rs7904867	10	82352787	T	C	T	C	-0.0760521	-0.0168	0.377571	0.3888	0.0169187	0.0085	6.95232e-06	0.04746	7738	171165	0.00260452	20.2012
PWY.6901..superpathway.of.glucose.and.xylose.degradation	lung cancer	rs114537104	4	43582603	T	G	T	G	0.170007	0.0038	0.0602476	0.0528	0.0352783	0.0222	1.44258e-06	0.8635	7738	171165	0.00299218	23.217
PWY.6901..superpathway.of.glucose.and.xylose.degradation	lung cancer	rs145761301	6	168088679	G	A	G	A	0.125022	0.0397	0.106563	0.1005	0.0279809	0.0192	7.89114e-06	0.03918	7738	171165	0.00257337	19.9589
PWY.6901..superpathway.of.glucose.and.xylose.degradation	lung cancer	rs4922591	11	32374199	T	C	T	C	-0.0761299	-0.0145	0.614008	0.6002	0.0170206	0.0087	7.72005e-06	0.09413	7738	171165	0.00257876	20.0009
PWY.6901..superpathway.of.glucose.and.xylose.degradation	lung cancer	rs6596989	6	3629689	A	G	A	G	-0.0852001	-0.0204	0.660013	0.7019	0.0179529	0.0136	2.0773e-06	0.1329	7738	171165	0.00290215	22.5164
PWY.6901..superpathway.of.glucose.and.xylose.degradation	lung cancer	rs7228238	18	2641314	C	T	C	T	-0.0747709	-0.006	0.415472	0.3719	0.0166316	0.0088	6.9333e-06	0.492	7738	171165	0.00260517	20.2062
PWY.6901..superpathway.of.glucose.and.xylose.degradation	lung cancer	rs73001914	3	2585609	A	G	A	G	-0.102206	0.0069	0.182174	0.1828	0.0217496	0.0117	2.61174e-06	0.5527	7738	171165	0.00284567	22.0769
PWY.6969..TCA.cycle.V..2.oxoglutarate.ferredoxin.oxidoreductase.	lung cancer	rs10951836	7	45886834	A	G	A	G	0.078213	0.0167	0.352364	0.3644	0.0176769	0.0096	9.66318e-06	0.08146	7738	171165	0.00252359	19.5719
PWY.6969..TCA.cycle.V..2.oxoglutarate.ferredoxin.oxidoreductase.	lung cancer	rs11141287	9	88788556	C	T	C	T	0.0758855	0.01	0.444959	0.4609	0.0166833	0.0084	5.40045e-06	0.2309	7738	171165	0.00266665	20.6843
PWY.6969..TCA.cycle.V..2.oxoglutarate.ferredoxin.oxidoreductase.	lung cancer	rs12725757	1	88641534	A	T	A	T	0.0778646	-0.0023	0.351997	0.3546	0.0170332	0.0086	4.84641e-06	0.7882	7738	171165	0.00269332	20.8918
PWY.6969..TCA.cycle.V..2.oxoglutarate.ferredoxin.oxidoreductase.	lung cancer	rs13088151	3	3049520	A	G	A	G	-0.0896934	0.0154	0.228659	0.2459	0.020243	0.0099	9.38642e-06	0.1186	7738	171165	0.00253071	19.6272
PWY.6969..TCA.cycle.V..2.oxoglutarate.ferredoxin.oxidoreductase.	lung cancer	rs1423084	16	26561371	A	G	A	G	-0.0915073	0.0182	0.787237	0.8051	0.0202815	0.011	6.42629e-06	0.09752	7738	171165	0.00262387	20.3516
PWY.6969..TCA.cycle.V..2.oxoglutarate.ferredoxin.oxidoreductase.	lung cancer	rs17866154	7	126881702	G	C	G	C	-0.133938	0.0193	0.102088	0.1138	0.0271446	0.0128	8.046e-07	0.1316	7738	171165	0.00313652	24.3404
PWY.6969..TCA.cycle.V..2.oxoglutarate.ferredoxin.oxidoreductase.	lung cancer	rs1915542	8	119605433	A	T	A	T	0.085412	-0.0094	0.673225	0.6832	0.0177628	0.0091	1.52086e-06	0.3015	7738	171165	0.00297914	23.1155
PWY.6969..TCA.cycle.V..2.oxoglutarate.ferredoxin.oxidoreductase.	lung cancer	rs35006616	7	16068628	G	A	G	A	0.0803806	-0.0108	0.467885	0.4665	0.0164359	0.0084	1.00554e-06	0.1954	7738	171165	0.00308139	23.9113
PWY.6969..TCA.cycle.V..2.oxoglutarate.ferredoxin.oxidoreductase.	lung cancer	rs367274	6	90622187	C	T	C	T	0.0793277	-0.0127	0.453617	0.4648	0.0165815	0.012	1.71751e-06	0.287	7738	171165	0.00294911	22.8818
PWY.6969..TCA.cycle.V..2.oxoglutarate.ferredoxin.oxidoreductase.	lung cancer	rs61156349	2	6820885	T	A	T	A	0.0898115	-0.0227	0.206393	0.2372	0.0201328	0.0098	8.15925e-06	0.02089	7738	171165	0.00256514	19.895
PWY.6969..TCA.cycle.V..2.oxoglutarate.ferredoxin.oxidoreductase.	lung cancer	rs62522935	8	94698620	T	C	T	C	0.116933	-0.0242	0.124382	0.1177	0.0251395	0.0131	3.29739e-06	0.06482	7738	171165	0.00278817	21.6296
PWY.6969..TCA.cycle.V..2.oxoglutarate.ferredoxin.oxidoreductase.	lung cancer	rs71507551	9	121229221	A	G	A	G	-0.141788	0.0346	0.0742318	0.0592	0.0318225	0.0177	8.36681e-06	0.04996	7738	171165	0.00255899	19.8471
PWY.6969..TCA.cycle.V..2.oxoglutarate.ferredoxin.oxidoreductase.	lung cancer	rs78769049	3	113445802	C	T	C	T	-0.149104	-0.0244	0.0931358	0.0874	0.0300847	0.016	7.19068e-07	0.127	7738	171165	0.00316433	24.557
PWY.6969..TCA.cycle.V..2.oxoglutarate.ferredoxin.oxidoreductase.	lung cancer	rs802718	6	128289511	G	A	G	A	0.128723	-0.0165	0.91036	0.9074	0.0286956	0.0143	7.2639e-06	0.2465	7738	171165	0.00259373	20.1173
PWY.6969..TCA.cycle.V..2.oxoglutarate.ferredoxin.oxidoreductase.	lung cancer	rs9300960	13	105346499	C	T	C	T	-0.110748	0.0034	0.161616	0.1554	0.0240566	0.0129	4.15136e-06	0.7905	7738	171165	0.00273141	21.1881
PWY.7003..glycerol.degradation.to.butanol	lung cancer	rs10017115	4	181590832	T	C	T	C	0.104115	0.01	0.590678	0.5562	0.0230282	0.0087	6.14879e-06	0.2511	7738	171165	0.00263471	20.4359
PWY.7003..glycerol.degradation.to.butanol	lung cancer	rs11884645	2	33120773	G	A	G	A	0.1296	0.0086	0.178891	0.1999	0.0292266	0.0101	9.23613e-06	0.395	7738	171165	0.00253468	19.6581
PWY.7003..glycerol.degradation.to.butanol	lung cancer	rs16855891	2	217172384	G	A	G	A	0.22891	0.0058	0.0504159	0.054	0.0508879	0.0185	6.84936e-06	0.7539	7738	171165	0.00260818	20.2296
PWY.7003..glycerol.degradation.to.butanol	lung cancer	rs3116216	2	233091531	T	C	T	C	0.195371	-0.0204	0.0710938	0.0926	0.0440862	0.0144	9.35492e-06	0.1559	7738	171165	0.00253154	19.6337
PWY.7003..glycerol.degradation.to.butanol	lung cancer	rs34386657	11	83892801	C	T	C	T	0.229411	0.0116	0.0526102	0.0543	0.0507949	0.0192	6.28941e-06	0.5464	7738	171165	0.00262916	20.3928
PWY.7003..glycerol.degradation.to.butanol	lung cancer	rs35531472	17	11049232	C	T	C	T	-0.161366	0.0178	0.107296	0.1102	0.0364965	0.0146	9.80618e-06	0.2241	7738	171165	0.00251998	19.5438
PWY.7003..glycerol.degradation.to.butanol	lung cancer	rs56059900	8	50785702	G	A	G	A	0.245734	0.017	0.0657438	0.0799	0.0455545	0.0165	6.87955e-08	0.3012	7738	171165	0.00374636	29.0908
PWY.7003..glycerol.degradation.to.butanol	lung cancer	rs62571693	9	120645097	T	C	T	C	-0.131848	-0.0141	0.181501	0.1931	0.0289556	0.0102	5.27691e-06	0.1698	7738	171165	0.00267234	20.7286
PWY.7003..glycerol.degradation.to.butanol	lung cancer	rs7029396	9	133026250	C	G	C	G	0.129526	-0.013	0.184267	0.1724	0.0288862	0.0112	7.32504e-06	0.2466	7738	171165	0.00259166	20.1011
PWY.7003..glycerol.degradation.to.butanol	lung cancer	rs72697193	4	161432924	C	T	C	T	0.170761	0.0054	0.114898	0.1061	0.0360083	0.0142	2.11339e-06	0.7015	7738	171165	0.0028979	22.4833
PWY.7003..glycerol.degradation.to.butanol	lung cancer	rs72958820	6	75293345	C	T	C	T	0.260292	0.023	0.0540698	0.0638	0.0508447	0.0178	3.06598e-07	0.1958	7738	171165	0.00337546	26.201
PWY.7003..glycerol.degradation.to.butanol	lung cancer	rs75209389	4	7445593	G	T	G	T	0.131907	0.0134	0.177712	0.1713	0.0298337	0.0118	9.80573e-06	0.2573	7738	171165	0.00251998	19.5438
PWY.7003..glycerol.degradation.to.butanol	lung cancer	rs7623244	3	125455621	A	C	A	C	0.132253	-0.0222	0.186152	0.1944	0.0297889	0.0124	9.00907e-06	0.07308	7738	171165	0.00254079	19.7056
PWY.7003..glycerol.degradation.to.butanol	lung cancer	rs7859760	9	118125741	T	G	T	G	0.100406	-0.0041	0.517931	0.5146	0.0223525	0.0083	7.05765e-06	0.6233	7738	171165	0.0026008	20.1723
PWY.7003..glycerol.degradation.to.butanol	lung cancer	rs971716	5	17802864	T	C	T	C	0.103798	-0.005	0.596692	0.6375	0.0229367	0.0095	6.02782e-06	0.6002	7738	171165	0.00263961	20.4741
PWY.7013..L.1.2.propanediol.degradation	lung cancer	rs114990902	2	222312590	G	A	G	A	-0.438592	-0.0191	0.0560495	0.0707	0.0853246	0.018	2.74334e-07	0.2903	7738	171165	0.00340301	26.4156
PWY.7013..L.1.2.propanediol.degradation	lung cancer	rs12440220	15	45948077	A	G	A	G	-0.166608	0.008	0.40746	0.3918	0.0366815	0.0088	5.5716e-06	0.3655	7738	171165	0.00265896	20.6246
PWY.7013..L.1.2.propanediol.degradation	lung cancer	rs1555643	6	14952171	G	A	G	A	0.208976	-0.0006	0.173527	0.1657	0.0456846	0.0111	4.77793e-06	0.9567	7738	171165	0.00269682	20.919
PWY.7013..L.1.2.propanediol.degradation	lung cancer	rs1589199	18	24916309	A	G	A	G	-0.303254	-0.022	0.0833208	0.0738	0.0646742	0.022	2.74606e-06	0.3185	7738	171165	0.00283328	21.9806
PWY.7013..L.1.2.propanediol.degradation	lung cancer	rs2145794	11	34354913	T	A	T	A	0.221571	0.0188	0.824855	0.8282	0.0498146	0.0111	8.67122e-06	0.08916	7738	171165	0.0025502	19.7788
PWY.7013..L.1.2.propanediol.degradation	lung cancer	rs4309681	3	148262862	G	A	G	A	0.205271	0.0236	0.176173	0.1559	0.0460954	0.0117	8.46077e-06	0.04449	7738	171165	0.00255623	19.8257
PWY.7013..L.1.2.propanediol.degradation	lung cancer	rs4670011	2	14766820	T	C	T	C	-0.174663	0.0002	0.306786	0.3607	0.0392458	0.0087	8.56801e-06	0.9843	7738	171165	0.00255315	19.8017
PWY.7013..L.1.2.propanediol.degradation	lung cancer	rs72829142	5	148240905	A	G	A	G	0.348734	-0.0053	0.0601282	0.056	0.0749867	0.0276	3.30963e-06	0.8487	7738	171165	0.00278727	21.6226
PWY.7013..L.1.2.propanediol.degradation	lung cancer	rs7303969	12	133164690	C	T	C	T	-0.211976	-0.001	0.832051	0.808	0.0462092	0.0111	4.48962e-06	0.929	7738	171165	0.00271212	21.038
PWY.7013..L.1.2.propanediol.degradation	lung cancer	rs7806452	7	75187621	A	G	A	G	0.288692	0.009	0.102024	0.0982	0.0626113	0.0213	4.01014e-06	0.6726	7738	171165	0.00273996	21.2545
PWY.7013..L.1.2.propanediol.degradation	lung cancer	rs9933327	16	17881203	A	G	A	G	0.194255	0.0095	0.305774	0.3277	0.0414638	0.0094	2.80059e-06	0.3119	7738	171165	0.00282844	21.9429
PWY.7187..pyrimidine.deoxyribonucleotides.de.novo.biosynthesis.II	lung cancer	rs10448112	8	5480590	A	G	A	G	0.0915049	-0.0094	0.204444	0.1931	0.0206659	0.0108	9.51875e-06	0.3857	7738	171165	0.00252727	19.6005
PWY.7187..pyrimidine.deoxyribonucleotides.de.novo.biosynthesis.II	lung cancer	rs10951564	7	38674590	G	A	G	A	0.076022	-0.0225	0.472108	0.4464	0.0163369	0.0084	3.26535e-06	0.007136	7738	171165	0.0027906	21.6485
PWY.7187..pyrimidine.deoxyribonucleotides.de.novo.biosynthesis.II	lung cancer	rs1447470	11	112696471	G	A	G	A	0.0937521	0.0068	0.735812	0.7002	0.0197163	0.0096	1.98395e-06	0.4796	7738	171165	0.0029135	22.6047
PWY.7187..pyrimidine.deoxyribonucleotides.de.novo.biosynthesis.II	lung cancer	rs17790609	18	71620986	T	C	T	C	0.135454	-0.0041	0.0808749	0.0824	0.0301332	0.0157	6.95136e-06	0.792	7738	171165	0.00260454	20.2014
PWY.7187..pyrimidine.deoxyribonucleotides.de.novo.biosynthesis.II	lung cancer	rs2481967	13	28541583	T	G	T	G	0.0926418	-0.0175	0.809301	0.8259	0.0208963	0.011	9.27513e-06	0.1115	7738	171165	0.00253364	19.65
PWY.7187..pyrimidine.deoxyribonucleotides.de.novo.biosynthesis.II	lung cancer	rs4791333	17	9009595	A	G	A	G	-0.110765	0.0197	0.871297	0.8726	0.0242762	0.0123	5.04998e-06	0.1105	7738	171165	0.00268317	20.8128
PWY.7187..pyrimidine.deoxyribonucleotides.de.novo.biosynthesis.II	lung cancer	rs72784665	10	8187457	G	T	G	T	0.157671	0.0096	0.0683811	0.0715	0.0348681	0.0164	6.12816e-06	0.5598	7738	171165	0.00263556	20.4425
PWY.7187..pyrimidine.deoxyribonucleotides.de.novo.biosynthesis.II	lung cancer	rs73176879	22	43343625	A	G	A	G	-0.114949	-0.0042	0.116772	0.1264	0.0254776	0.0129	6.42836e-06	0.7458	7738	171165	0.00262376	20.3508
PWY.7187..pyrimidine.deoxyribonucleotides.de.novo.biosynthesis.II	lung cancer	rs75789763	4	130403869	G	A	G	A	-0.167187	0.0471	0.0562994	0.0451	0.0369155	0.0216	5.92857e-06	0.02943	7738	171165	0.00264368	20.5057
PWY.7196..superpathway.of.pyrimidine.ribonucleosides.salvage	lung cancer	rs1686648	13	60099693	G	A	G	A	-0.0931009	0.0183	0.793975	0.7953	0.020743	0.0104	7.17943e-06	0.07749	7738	171165	0.00259661	20.1397
PWY.7196..superpathway.of.pyrimidine.ribonucleosides.salvage	lung cancer	rs4074922	12	131433751	C	G	C	G	-0.108992	0	0.197105	0.1901	0.0245035	0.0104	8.66643e-06	0.9976	7738	171165	0.00255032	19.7797
PWY.7196..superpathway.of.pyrimidine.ribonucleosides.salvage	lung cancer	rs55794976	16	88661980	C	T	C	T	-0.169662	0.0048	0.0635357	0.055	0.0350678	0.0201	1.31081e-06	0.8102	7738	171165	0.00301586	23.4013
PWY.7196..superpathway.of.pyrimidine.ribonucleosides.salvage	lung cancer	rs6503292	17	10113345	A	G	A	G	-0.0827317	-0.0197	0.629819	0.6266	0.0177716	0.0087	3.23534e-06	0.02382	7738	171165	0.00279285	21.666
PWY.7196..superpathway.of.pyrimidine.ribonucleosides.salvage	lung cancer	rs662934	20	773509	A	G	A	G	0.101673	0.0033	0.777175	0.7333	0.0221143	0.0124	4.27386e-06	0.7894	7738	171165	0.00272428	21.1326
PWY.7196..superpathway.of.pyrimidine.ribonucleosides.salvage	lung cancer	rs9463067	6	12728425	C	T	C	T	-0.079069	-0.0088	0.380643	0.3967	0.0173385	0.0085	5.1074e-06	0.3007	7738	171165	0.00268037	20.7911
PWY.7197..pyrimidine.deoxyribonucleotide.phosphorylation	lung cancer	rs11259346	10	14838247	C	T	C	T	0.0821155	0.0123	0.325841	0.3062	0.0175884	0.009	3.03054e-06	0.1697	7738	171165	0.00280897	21.7914
PWY.7197..pyrimidine.deoxyribonucleotide.phosphorylation	lung cancer	rs117176738	11	72339729	A	G	A	G	-0.160576	0.023	0.0555993	0.0642	0.0358702	0.0175	7.5849e-06	0.1894	7738	171165	0.0025831	20.0346
PWY.7197..pyrimidine.deoxyribonucleotide.phosphorylation	lung cancer	rs12035670	1	52532634	C	T	C	T	-0.0818521	0.0154	0.332632	0.3569	0.0177228	0.0095	3.86607e-06	0.1044	7738	171165	0.00274897	21.3247
PWY.7197..pyrimidine.deoxyribonucleotide.phosphorylation	lung cancer	rs16830066	1	200189220	G	A	G	A	0.122475	-0.0256	0.101692	0.1207	0.027157	0.0125	6.48634e-06	0.04064	7738	171165	0.00262158	20.3338
PWY.7197..pyrimidine.deoxyribonucleotide.phosphorylation	lung cancer	rs3113463	4	150213416	G	T	G	T	0.0875069	0.0138	0.507096	0.4805	0.0166185	0.0086	1.3972e-07	0.1062	7738	171165	0.00357042	27.7197
PWY.7197..pyrimidine.deoxyribonucleotide.phosphorylation	lung cancer	rs4962365	10	128475525	T	C	T	C	0.158259	-0.0349	0.0620419	0.055	0.0344899	0.0192	4.46324e-06	0.06888	7738	171165	0.00271359	21.0494
PWY.7197..pyrimidine.deoxyribonucleotide.phosphorylation	lung cancer	rs74671141	3	179063	G	C	G	C	-0.122167	0.0179	0.104316	0.1213	0.0267473	0.0131	4.93696e-06	0.1697	7738	171165	0.00268875	20.8562
PWY.7197..pyrimidine.deoxyribonucleotide.phosphorylation	lung cancer	rs8079105	17	52966403	C	T	C	T	0.0793471	-0.0044	0.50919	0.5391	0.0167696	0.0089	2.22756e-06	0.6221	7738	171165	0.00288492	22.3823
PWY.7197..pyrimidine.deoxyribonucleotide.phosphorylation	lung cancer	rs8097750	18	48198611	G	A	G	A	0.10297	-0.0144	0.144967	0.1441	0.0230428	0.012	7.87082e-06	0.2321	7738	171165	0.00257397	19.9636
PWY.7198..pyrimidine.deoxyribonucleotides.de.novo.biosynthesis.IV	lung cancer	rs12466926	2	22219465	G	A	G	A	-0.0991623	0.0219	0.255776	0.253	0.0207513	0.0111	1.76506e-06	0.04837	7738	171165	0.00294235	22.8292
PWY.7198..pyrimidine.deoxyribonucleotides.de.novo.biosynthesis.IV	lung cancer	rs4739729	8	81149186	G	A	G	A	-0.0924285	0.0132	0.353332	0.34	0.019214	0.0092	1.50571e-06	0.1503	7738	171165	0.00298161	23.1347
PWY.7198..pyrimidine.deoxyribonucleotides.de.novo.biosynthesis.IV	lung cancer	rs77945651	12	24318151	A	C	A	C	0.197268	-0.01	0.0551304	0.0478	0.0409065	0.0213	1.41831e-06	0.6393	7738	171165	0.00299638	23.2496
PWY.7198..pyrimidine.deoxyribonucleotides.de.novo.biosynthesis.IV	lung cancer	rs8046267	16	57877231	C	G	C	G	-0.116058	0.0012	0.142949	0.1383	0.0258714	0.0124	7.25822e-06	0.9215	7738	171165	0.0025939	20.1186
PWY.7198..pyrimidine.deoxyribonucleotides.de.novo.biosynthesis.IV	lung cancer	rs9310781	3	25482147	C	G	C	G	-0.0962912	0.0097	0.242162	0.2265	0.0217543	0.0113	9.58562e-06	0.3908	7738	171165	0.00252555	19.5871
PWY.7198..pyrimidine.deoxyribonucleotides.de.novo.biosynthesis.IV	lung cancer	rs9508816	13	31256569	A	T	A	T	-0.0962162	0.0009	0.734997	0.7041	0.0211864	0.0092	5.58779e-06	0.9199	7738	171165	0.00265826	20.6191
PWY.7199..pyrimidine.deoxyribonucleosides.salvage	lung cancer	rs1041447	21	42306226	C	T	C	T	0.0755324	0.0037	0.581197	0.5654	0.0163735	0.0083	3.96753e-06	0.6548	7738	171165	0.0027426	21.2751
PWY.7199..pyrimidine.deoxyribonucleosides.salvage	lung cancer	rs10416031	19	1095151	A	G	A	G	-0.0794591	-0.0123	0.653782	0.6937	0.0168564	0.0094	2.43036e-06	0.1887	7738	171165	0.00286341	22.215
PWY.7199..pyrimidine.deoxyribonucleosides.salvage	lung cancer	rs11713293	3	61877662	C	A	C	A	0.158361	-0.0165	0.0581419	0.0587	0.0354328	0.0186	7.84675e-06	0.3754	7738	171165	0.00257476	19.9698
PWY.7199..pyrimidine.deoxyribonucleosides.salvage	lung cancer	rs117273466	14	73901590	T	G	T	G	-0.170639	-0.0274	0.059133	0.0607	0.0368399	0.02	3.62318e-06	0.1697	7738	171165	0.00276496	21.449
PWY.7199..pyrimidine.deoxyribonucleosides.salvage	lung cancer	rs55724545	3	65666769	G	C	G	C	-0.0854652	-0.029	0.244364	0.2398	0.0191625	0.0102	8.19521e-06	0.004654	7738	171165	0.00256407	19.8867
PWY.7199..pyrimidine.deoxyribonucleosides.salvage	lung cancer	rs7251454	19	1924077	C	T	C	T	-0.0860386	0.0066	0.407824	0.3053	0.0193026	0.0118	8.29736e-06	0.5759	7738	171165	0.00256102	19.8629
PWY.7199..pyrimidine.deoxyribonucleosides.salvage	lung cancer	rs72773357	10	8502417	T	C	T	C	-0.103127	0.0041	0.157079	0.1796	0.0222823	0.011	3.68867e-06	0.709	7738	171165	0.00276055	21.4147
PWY.7199..pyrimidine.deoxyribonucleosides.salvage	lung cancer	rs9522352	13	112337859	G	A	G	A	-0.078448	0.0136	0.329568	0.3206	0.0173788	0.0093	6.36136e-06	0.1432	7738	171165	0.00262635	20.371
PWY.7209..superpathway.of.pyrimidine.ribonucleosides.degradation	lung cancer	rs10489050	4	163565725	G	A	G	A	-0.164383	0.002	0.0855044	0.0768	0.0356172	0.0217	3.926e-06	0.9283	7738	171165	0.00274519	21.2952
PWY.7209..superpathway.of.pyrimidine.ribonucleosides.degradation	lung cancer	rs11215429	11	115095846	T	C	T	C	0.22683	-0.0174	0.0526883	0.0501	0.04752	0.0209	1.81184e-06	0.406	7738	171165	0.00293591	22.7791
PWY.7209..superpathway.of.pyrimidine.ribonucleosides.degradation	lung cancer	rs11242123	5	132025487	A	T	A	T	-0.16115	-0.0244	0.128552	0.1478	0.0295398	0.0121	4.88754e-08	0.04262	7738	171165	0.00383133	29.7532
PWY.7209..superpathway.of.pyrimidine.ribonucleosides.degradation	lung cancer	rs12487786	3	64958064	T	C	T	C	-0.102677	0.0063	0.757846	0.7341	0.0230714	0.0093	8.57117e-06	0.4981	7738	171165	0.00255305	19.801
PWY.7209..superpathway.of.pyrimidine.ribonucleosides.degradation	lung cancer	rs1474383	7	96371760	T	C	T	C	-0.0976871	0.0002	0.637558	0.6589	0.0204011	0.0088	1.6819e-06	0.9788	7738	171165	0.00295429	22.9221
PWY.7209..superpathway.of.pyrimidine.ribonucleosides.degradation	lung cancer	rs261555	8	97003139	G	A	G	A	-0.111062	0.0001	0.768291	0.7593	0.0232431	0.01	1.76824e-06	0.9941	7738	171165	0.00294195	22.826
PWY.7209..superpathway.of.pyrimidine.ribonucleosides.degradation	lung cancer	rs4260641	5	105436505	A	G	A	G	-0.0893609	0.0051	0.591584	0.5819	0.020056	0.0084	8.36681e-06	0.5476	7738	171165	0.00255897	19.847
PWY.7209..superpathway.of.pyrimidine.ribonucleosides.degradation	lung cancer	rs4645398	6	63604236	T	C	T	C	-0.109342	-0.0185	0.211335	0.2332	0.0244923	0.0098	8.03193e-06	0.05979	7738	171165	0.00256903	19.9252
PWY.7209..superpathway.of.pyrimidine.ribonucleosides.degradation	lung cancer	rs4783336	16	83249023	C	A	C	A	-0.221577	0.0229	0.931331	0.9482	0.0439473	0.0262	4.60988e-07	0.383	7738	171165	0.0032744	25.414
PWY.7209..superpathway.of.pyrimidine.ribonucleosides.degradation	lung cancer	rs56301029	9	101261111	G	C	G	C	0.0982642	0.0152	0.314671	0.2834	0.0216897	0.0097	5.886e-06	0.116	7738	171165	0.00264548	20.5197
PWY.7209..superpathway.of.pyrimidine.ribonucleosides.degradation	lung cancer	rs617079	6	150752939	C	G	C	G	-0.188862	-0.013	0.0630626	0.0593	0.0406074	0.0177	3.30446e-06	0.4625	7738	171165	0.00278765	21.6255
PWY.7209..superpathway.of.pyrimidine.ribonucleosides.degradation	lung cancer	rs6454985	6	94717644	T	C	T	C	-0.0889841	-0.0049	0.581833	0.578	0.0197122	0.0084	6.35638e-06	0.5632	7738	171165	0.00262654	20.3724
PWY.7209..superpathway.of.pyrimidine.ribonucleosides.degradation	lung cancer	rs6587723	1	149922960	T	C	T	C	0.0993128	0.0088	0.439362	0.4362	0.0211468	0.009	2.64856e-06	0.3261	7738	171165	0.00284221	22.05
PWY.7209..superpathway.of.pyrimidine.ribonucleosides.degradation	lung cancer	rs6805759	3	171893650	A	G	A	G	0.0946118	0.0197	0.527657	0.5245	0.0200558	0.0089	2.38842e-06	0.02687	7738	171165	0.00286771	22.2484
PWY.7209..superpathway.of.pyrimidine.ribonucleosides.degradation	lung cancer	rs836868	3	122859973	A	T	A	T	-0.0986201	0.0013	0.60273	0.5933	0.0208141	0.0089	2.15695e-06	0.886	7738	171165	0.00289287	22.4442
PWY.7211..superpathway.of.pyrimidine.deoxyribonucleotides.de.novo.biosynthesis	lung cancer	rs11223389	11	133074627	C	T	C	T	0.0951344	0.0017	0.217382	0.2048	0.0206508	0.0121	4.08903e-06	0.8876	7738	171165	0.00273516	21.2173
PWY.7211..superpathway.of.pyrimidine.deoxyribonucleotides.de.novo.biosynthesis	lung cancer	rs12693170	2	179737144	C	A	C	A	-0.0876407	0.0135	0.754084	0.6899	0.0190692	0.0089	4.30814e-06	0.1309	7738	171165	0.00272229	21.1171
PWY.7211..superpathway.of.pyrimidine.deoxyribonucleotides.de.novo.biosynthesis	lung cancer	rs13203297	6	74268002	T	A	T	A	0.0790555	0.0011	0.324735	0.2944	0.0174388	0.0091	5.80711e-06	0.9079	7738	171165	0.00264881	20.5456
PWY.7211..superpathway.of.pyrimidine.deoxyribonucleotides.de.novo.biosynthesis	lung cancer	rs2903147	20	59606872	G	A	G	A	0.0727499	-0.0153	0.498599	0.5151	0.0163904	0.0083	9.05566e-06	0.06641	7738	171165	0.00253953	19.6958
PWY.7211..superpathway.of.pyrimidine.deoxyribonucleotides.de.novo.biosynthesis	lung cancer	rs327229	8	26462161	T	C	T	C	-0.128276	0.0177	0.909395	0.9193	0.0287814	0.0152	8.31515e-06	0.2445	7738	171165	0.0025605	19.8589
PWY.7211..superpathway.of.pyrimidine.deoxyribonucleotides.de.novo.biosynthesis	lung cancer	rs4074922	12	131433751	C	G	C	G	-0.108702	0	0.200294	0.1901	0.0238071	0.0104	4.97267e-06	0.9976	7738	171165	0.00268698	20.8425
PWY.7211..superpathway.of.pyrimidine.deoxyribonucleotides.de.novo.biosynthesis	lung cancer	rs4624725	4	6135321	G	A	G	A	0.101275	0.0044	0.810342	0.8044	0.0216038	0.0115	2.76134e-06	0.7053	7738	171165	0.00283194	21.9701
PWY.7211..superpathway.of.pyrimidine.deoxyribonucleotides.de.novo.biosynthesis	lung cancer	rs6020972	20	49708973	C	T	C	T	-0.0794081	0.0049	0.495878	0.5023	0.017581	0.0088	6.28116e-06	0.5751	7738	171165	0.00262948	20.3953
PWY.7211..superpathway.of.pyrimidine.deoxyribonucleotides.de.novo.biosynthesis	lung cancer	rs62485312	8	5638670	G	A	G	A	0.134093	-0.037	0.102164	0.0924	0.0281449	0.0144	1.89444e-06	0.01009	7738	171165	0.00292491	22.6935
PWY.7211..superpathway.of.pyrimidine.deoxyribonucleotides.de.novo.biosynthesis	lung cancer	rs72835533	6	23731053	A	G	A	G	-0.0941348	-0.0208	0.197483	0.2173	0.021039	0.0101	7.66655e-06	0.03924	7738	171165	0.00258047	20.0142
PWY.7211..superpathway.of.pyrimidine.deoxyribonucleotides.de.novo.biosynthesis	lung cancer	rs73335828	8	74919480	G	A	G	A	0.168873	-0.0288	0.0554602	0.0499	0.0359797	0.0203	2.68491e-06	0.1557	7738	171165	0.00283885	22.0238
PWY.7211..superpathway.of.pyrimidine.deoxyribonucleotides.de.novo.biosynthesis	lung cancer	rs7492664	14	35202345	G	T	G	T	-0.147612	0.0145	0.0726264	0.0777	0.0316442	0.0155	3.08987e-06	0.3497	7738	171165	0.00280419	21.7542
PWY.7211..superpathway.of.pyrimidine.deoxyribonucleotides.de.novo.biosynthesis	lung cancer	rs9463229	6	46592626	C	T	C	T	0.0980088	0.0016	0.184748	0.1933	0.0216752	0.0104	6.13423e-06	0.8768	7738	171165	0.00263529	20.4405
PWY.7219..adenosine.ribonucleotides.de.novo.biosynthesis	lung cancer	rs1428949	5	9947612	C	T	C	T	-0.0779739	0.0075	0.433176	0.4528	0.0166369	0.0084	2.77517e-06	0.3767	7738	171165	0.0028307	21.9605
PWY.7219..adenosine.ribonucleotides.de.novo.biosynthesis	lung cancer	rs34848869	9	18801018	C	G	C	G	-0.162287	0.0011	0.0629004	0.0513	0.0354614	0.0201	4.72988e-06	0.9556	7738	171165	0.00269931	20.9384
PWY.7219..adenosine.ribonucleotides.de.novo.biosynthesis	lung cancer	rs35057482	2	180324166	C	T	C	T	-0.137282	-0.0054	0.0887948	0.0909	0.0294165	0.0149	3.05872e-06	0.7177	7738	171165	0.0028067	21.7737
PWY.7219..adenosine.ribonucleotides.de.novo.biosynthesis	lung cancer	rs4785220	16	50627378	T	C	T	C	0.0782036	0.0006	0.680021	0.7264	0.0172315	0.0095	5.66826e-06	0.9493	7738	171165	0.00265475	20.5918
PWY.7219..adenosine.ribonucleotides.de.novo.biosynthesis	lung cancer	rs62338928	4	182457155	A	G	A	G	-0.087888	-0.0054	0.324931	0.292	0.0174997	0.0092	5.10658e-07	0.561	7738	171165	0.00324905	25.2166
PWY.7219..adenosine.ribonucleotides.de.novo.biosynthesis	lung cancer	rs681147	20	33804510	T	A	T	A	-0.0949868	0.0142	0.178339	0.1403	0.0214607	0.0123	9.59644e-06	0.2458	7738	171165	0.00252529	19.5851
PWY.7219..adenosine.ribonucleotides.de.novo.biosynthesis	lung cancer	rs7108080	11	59726765	G	A	G	A	-0.085927	0.0076	0.508635	0.4356	0.0168713	0.0088	3.52265e-07	0.3905	7738	171165	0.00334103	25.9328
PWY.7219..adenosine.ribonucleotides.de.novo.biosynthesis	lung cancer	rs71430764	14	92980553	C	A	C	A	-0.203901	0.0546	0.050561	0.0537	0.0423462	0.0224	1.47126e-06	0.01474	7738	171165	0.00298732	23.1792
PWY.7219..adenosine.ribonucleotides.de.novo.biosynthesis	lung cancer	rs7221118	17	47907641	T	C	T	C	-0.0851742	0.013	0.229708	0.227	0.0192565	0.0141	9.72747e-06	0.3577	7738	171165	0.00252195	19.5591
PWY.7219..adenosine.ribonucleotides.de.novo.biosynthesis	lung cancer	rs73142368	3	88797386	G	T	G	T	-0.0775477	0.0034	0.328782	0.3292	0.0174198	0.0089	8.51981e-06	0.6999	7738	171165	0.00255454	19.8125
PWY.7219..adenosine.ribonucleotides.de.novo.biosynthesis	lung cancer	rs7569681	2	116094446	T	C	T	C	-0.131782	0.0753	0.086701	0.0883	0.0289189	0.0202	5.19003e-06	0.0001866	7738	171165	0.00267643	20.7604
PWY.7219..adenosine.ribonucleotides.de.novo.biosynthesis	lung cancer	rs79149938	11	90525050	A	G	A	G	-0.154991	-0.0061	0.0653077	0.0388	0.0342404	0.0222	5.99529e-06	0.7826	7738	171165	0.00264094	20.4844
PWY.7219..adenosine.ribonucleotides.de.novo.biosynthesis	lung cancer	rs9582093	13	97641709	G	A	G	A	-0.0717885	-0.0004	0.473701	0.4525	0.0162011	0.0097	9.37648e-06	0.9704	7738	171165	0.002531	19.6295
PWY.7221..guanosine.ribonucleotides.de.novo.biosynthesis	lung cancer	rs10817481	9	116096944	A	C	A	C	-0.0773225	0.0013	0.516451	0.5405	0.0164176	0.0083	2.48045e-06	0.8775	7738	171165	0.00285838	22.1758
PWY.7221..guanosine.ribonucleotides.de.novo.biosynthesis	lung cancer	rs11058744	12	127091880	G	T	G	T	-0.153543	0.0272	0.0707436	0.0777	0.0321109	0.0155	1.73868e-06	0.08044	7738	171165	0.00294608	22.8582
PWY.7221..guanosine.ribonucleotides.de.novo.biosynthesis	lung cancer	rs11168050	5	147931523	G	A	G	A	0.141163	-0.0056	0.0793935	0.0754	0.0302311	0.0152	3.02016e-06	0.7107	7738	171165	0.00280985	21.7982
PWY.7221..guanosine.ribonucleotides.de.novo.biosynthesis	lung cancer	rs12457526	18	21016793	G	T	G	T	-0.0787255	0.0105	0.382444	0.3959	0.0167447	0.0085	2.58214e-06	0.215	7738	171165	0.00284845	22.0986
PWY.7221..guanosine.ribonucleotides.de.novo.biosynthesis	lung cancer	rs1428949	5	9947612	C	T	C	T	-0.0770872	0.0075	0.433176	0.4528	0.0166082	0.0084	3.45852e-06	0.3767	7738	171165	0.00277641	21.5381
PWY.7221..guanosine.ribonucleotides.de.novo.biosynthesis	lung cancer	rs143920868	1	53281430	C	T	C	T	-0.151033	0.0255	0.0872329	0.0651	0.0310716	0.0198	1.16915e-06	0.198	7738	171165	0.00304413	23.6213
PWY.7221..guanosine.ribonucleotides.de.novo.biosynthesis	lung cancer	rs1920088	12	62578050	A	G	A	G	-0.111932	0.0224	0.875328	0.897	0.0247536	0.0135	6.12957e-06	0.09702	7738	171165	0.00263546	20.4418
PWY.7221..guanosine.ribonucleotides.de.novo.biosynthesis	lung cancer	rs41359044	13	34332027	C	T	C	T	-0.161094	0.009	0.0527914	0.0556	0.0362125	0.0178	8.64391e-06	0.6134	7738	171165	0.00255096	19.7847
PWY.7221..guanosine.ribonucleotides.de.novo.biosynthesis	lung cancer	rs5766546	22	45606437	G	A	G	A	-0.106	0.0096	0.140928	0.1459	0.0232727	0.012	5.24638e-06	0.423	7738	171165	0.00267379	20.7399
PWY.7221..guanosine.ribonucleotides.de.novo.biosynthesis	lung cancer	rs617024	18	74789004	C	T	C	T	-0.110423	0.0318	0.134058	0.1507	0.0243578	0.0124	5.80524e-06	0.01017	7738	171165	0.00264888	20.5462
PWY.7221..guanosine.ribonucleotides.de.novo.biosynthesis	lung cancer	rs6427759	1	199150658	A	C	A	C	-0.136692	0.0041	0.9086	0.9023	0.0289961	0.0153	2.42739e-06	0.7876	7738	171165	0.00286373	22.2175
PWY.7221..guanosine.ribonucleotides.de.novo.biosynthesis	lung cancer	rs6903592	6	70855171	T	A	T	A	-0.0819131	0.0246	0.318408	0.347	0.0172573	0.0087	2.06895e-06	0.004808	7738	171165	0.00290315	22.5242
PWY.7221..guanosine.ribonucleotides.de.novo.biosynthesis	lung cancer	rs7108080	11	59726765	G	A	G	A	-0.0855444	0.0076	0.508635	0.4356	0.0168421	0.0088	3.79036e-07	0.3905	7738	171165	0.00332289	25.7916
PWY.7221..guanosine.ribonucleotides.de.novo.biosynthesis	lung cancer	rs76346802	11	90723689	A	G	A	G	-0.128867	-0.0404	0.0931431	0.074	0.0280657	0.0156	4.39845e-06	0.009648	7738	171165	0.0027172	21.0775
PWY.7234..inosine.5..phosphate.biosynthesis.III	lung cancer	rs112075774	16	23274991	G	A	G	A	-0.160161	-0.0002	0.0650248	0.0648	0.0345293	0.0189	3.51091e-06	0.9895	7738	171165	0.0027727	21.5093
PWY.7234..inosine.5..phosphate.biosynthesis.III	lung cancer	rs11626206	14	49579736	C	T	C	T	0.078505	-0.0219	0.679116	0.6624	0.0173616	0.0088	6.13253e-06	0.01323	7738	171165	0.00263536	20.441
PWY.7234..inosine.5..phosphate.biosynthesis.III	lung cancer	rs117005933	11	112298767	C	T	C	T	-0.169136	0.0319	0.0599435	0.0603	0.0347447	0.0178	1.12753e-06	0.073	7738	171165	0.00305308	23.691
PWY.7234..inosine.5..phosphate.biosynthesis.III	lung cancer	rs1275053	11	123575348	G	A	G	A	-0.138115	-0.0101	0.901908	0.9185	0.0275709	0.0155	5.45884e-07	0.5121	7738	171165	0.00323255	25.0881
PWY.7234..inosine.5..phosphate.biosynthesis.III	lung cancer	rs12875094	13	93308561	A	G	A	G	0.0751975	-0.0047	0.352359	0.3169	0.0168547	0.0088	8.13842e-06	0.5936	7738	171165	0.00256579	19.9
PWY.7234..inosine.5..phosphate.biosynthesis.III	lung cancer	rs35096174	6	144357756	C	A	C	A	-0.147662	-0.0079	0.0801648	0.0793	0.031659	0.0183	3.0992e-06	0.6662	7738	171165	0.00280347	21.7486
PWY.7234..inosine.5..phosphate.biosynthesis.III	lung cancer	rs4374638	4	12427589	T	C	T	C	0.0775467	-0.0118	0.652742	0.6313	0.0173157	0.009	7.5209e-06	0.1898	7738	171165	0.0025852	20.0509
PWY.7234..inosine.5..phosphate.biosynthesis.III	lung cancer	rs79676117	20	50415961	A	C	A	C	-0.211348	-0.0067	0.0501897	0.0475	0.0370389	0.02	1.15582e-08	0.7366	7738	171165	0.00419013	32.5513
PWY.7234..inosine.5..phosphate.biosynthesis.III	lung cancer	rs928495	20	46414971	C	T	C	T	0.145157	-0.0128	0.097302	0.0896	0.0276882	0.0144	1.58347e-07	0.3746	7738	171165	0.0035393	27.4773
PWY.7237..myo...chiro..and.scillo.inositol.degradation	lung cancer	rs12678419	8	104257497	C	G	C	G	-0.108148	0.0056	0.15879	0.1573	0.0224845	0.0165	1.51011e-06	0.7343	7738	171165	0.00298089	23.1291
PWY.7237..myo...chiro..and.scillo.inositol.degradation	lung cancer	rs144261381	15	64769414	A	T	A	T	0.168605	-0.0193	0.0506988	0.0461	0.0380641	0.0238	9.44496e-06	0.4161	7738	171165	0.00252919	19.6154
PWY.7237..myo...chiro..and.scillo.inositol.degradation	lung cancer	rs1455275	4	61672969	C	T	C	T	0.121888	-0.0222	0.109073	0.1306	0.0264037	0.0127	3.90607e-06	0.07916	7738	171165	0.00274643	21.3049
PWY.7237..myo...chiro..and.scillo.inositol.degradation	lung cancer	rs1515603	3	174255891	G	A	G	A	0.14961	-0.0226	0.0680756	0.091	0.0324188	0.0142	3.93269e-06	0.1131	7738	171165	0.00274476	21.2919
PWY.7237..myo...chiro..and.scillo.inositol.degradation	lung cancer	rs3998109	6	33793760	G	A	G	A	0.0808375	-0.0079	0.349748	0.3656	0.0172506	0.0086	2.78516e-06	0.3591	7738	171165	0.00282981	21.9536
PWY.7237..myo...chiro..and.scillo.inositol.degradation	lung cancer	rs4647693	4	185550764	T	C	T	C	0.0858628	-0.0028	0.261683	0.2588	0.0194172	0.0095	9.77958e-06	0.7665	7738	171165	0.00252065	19.549
PWY.7237..myo...chiro..and.scillo.inositol.degradation	lung cancer	rs4860463	4	63358165	A	G	A	G	-0.128433	0.0031	0.88351	0.8829	0.0273357	0.0142	2.62271e-06	0.8302	7738	171165	0.00284464	22.0689
PWY.7237..myo...chiro..and.scillo.inositol.degradation	lung cancer	rs6448117	4	22079213	T	G	T	G	-0.188448	0.004	0.0525441	0.0436	0.037445	0.0212	4.83715e-07	0.8519	7738	171165	0.00326248	25.3211
PWY.7237..myo...chiro..and.scillo.inositol.degradation	lung cancer	rs7128538	11	46180693	G	A	G	A	0.0772024	-0.014	0.469966	0.479	0.0164376	0.0083	2.64411e-06	0.09171	7738	171165	0.00284263	22.0532
PWY.7237..myo...chiro..and.scillo.inositol.degradation	lung cancer	rs80233470	11	60875319	C	T	C	T	0.126112	-0.0015	0.114158	0.1069	0.0271438	0.0135	3.38306e-06	0.9141	7738	171165	0.00278185	21.5804
PWY.7237..myo...chiro..and.scillo.inositol.degradation	lung cancer	rs9608542	22	27330559	T	C	T	C	0.163644	0.0023	0.062468	0.0784	0.0370421	0.0162	9.97241e-06	0.8892	7738	171165	0.00251586	19.5118
PWY.724..superpathway.of.L.lysine..L.threonine.and.L.methionine.biosynthesis.II	lung cancer	rs111686525	13	72097958	A	T	A	T	-0.190749	-0.0096	0.0537814	0.0613	0.0407554	0.021	2.86411e-06	0.6471	7738	171165	0.00282291	21.8999
PWY.724..superpathway.of.L.lysine..L.threonine.and.L.methionine.biosynthesis.II	lung cancer	rs12114032	8	20847332	A	G	A	G	-0.0706482	-0.0129	0.550142	0.574	0.0159492	0.0084	9.4417e-06	0.1237	7738	171165	0.00252927	19.6161
PWY.724..superpathway.of.L.lysine..L.threonine.and.L.methionine.biosynthesis.II	lung cancer	rs17495513	16	64854788	G	T	G	T	-0.0934359	-0.0104	0.169129	0.1829	0.0210084	0.0108	8.6852e-06	0.3349	7738	171165	0.00254979	19.7756
PWY.724..superpathway.of.L.lysine..L.threonine.and.L.methionine.biosynthesis.II	lung cancer	rs2908645	16	5032910	A	G	A	G	-0.0724382	0.0186	0.481448	0.5183	0.0162646	0.0083	8.43859e-06	0.02594	7738	171165	0.00255687	19.8306
PWY.724..superpathway.of.L.lysine..L.threonine.and.L.methionine.biosynthesis.II	lung cancer	rs337641	4	38611802	G	A	G	A	0.0889729	-0.0081	0.763879	0.7831	0.0184866	0.01	1.48813e-06	0.4185	7738	171165	0.00298452	23.1574
PWY.724..superpathway.of.L.lysine..L.threonine.and.L.methionine.biosynthesis.II	lung cancer	rs4797270	18	6928946	T	C	T	C	0.0753597	-0.0129	0.511347	0.4812	0.0170083	0.0089	9.39031e-06	0.1484	7738	171165	0.00253062	19.6266
PWY.724..superpathway.of.L.lysine..L.threonine.and.L.methionine.biosynthesis.II	lung cancer	rs61889187	11	32369603	T	A	T	A	0.110995	-0.0001	0.155585	0.1515	0.0218243	0.0119	3.6605e-07	0.9915	7738	171165	0.00333156	25.8591
PWY.724..superpathway.of.L.lysine..L.threonine.and.L.methionine.biosynthesis.II	lung cancer	rs72703328	4	168405738	G	T	G	T	0.107112	-0.0077	0.136402	0.1348	0.0238943	0.013	7.36818e-06	0.5559	7738	171165	0.0025902	20.0898
PWY.724..superpathway.of.L.lysine..L.threonine.and.L.methionine.biosynthesis.II	lung cancer	rs77200599	7	102663314	A	G	A	G	0.116807	-0.0144	0.102372	0.1047	0.0264263	0.0141	9.86529e-06	0.3066	7738	171165	0.0025185	19.5323
PWY.724..superpathway.of.L.lysine..L.threonine.and.L.methionine.biosynthesis.II	lung cancer	rs8179139	12	109018469	C	T	C	T	-0.105293	-0.0113	0.183388	0.3494	0.0231756	0.0102	5.53873e-06	0.2681	7738	171165	0.00266043	20.636
PWY.7254..TCA.cycle.VII..acetate.producers.	lung cancer	rs2404677	1	208805883	T	C	T	C	-0.139313	-0.0206	0.785662	0.7889	0.0286852	0.0105	1.1941e-06	0.0491	7738	171165	0.0030389	23.5806
PWY.7254..TCA.cycle.VII..acetate.producers.	lung cancer	rs2457055	1	48103027	G	A	G	A	-0.12878	0.017	0.307426	0.296	0.0256964	0.0091	5.39809e-07	0.0611	7738	171165	0.00323531	25.1096
PWY.7254..TCA.cycle.VII..acetate.producers.	lung cancer	rs2619296	3	101869743	A	C	A	C	-0.11477	0.0044	0.596267	0.6084	0.0251641	0.0085	5.0946e-06	0.6025	7738	171165	0.00268102	20.7961
PWY.7254..TCA.cycle.VII..acetate.producers.	lung cancer	rs34467156	3	8887433	C	T	C	T	-0.216991	-0.0187	0.0715044	0.0795	0.047385	0.016	4.66487e-06	0.2421	7738	171165	0.0027027	20.9647
PWY.7254..TCA.cycle.VII..acetate.producers.	lung cancer	rs58352802	18	28987445	T	A	T	A	-0.165393	-0.0328	0.116632	0.1259	0.0367647	0.0132	6.83738e-06	0.01299	7738	171165	0.00260861	20.233
PWY.7254..TCA.cycle.VII..acetate.producers.	lung cancer	rs73060070	19	50148261	C	A	C	A	-0.159535	0.0152	0.12863	0.1363	0.0361038	0.0125	9.92567e-06	0.2258	7738	171165	0.002517	19.5206
PWY.7254..TCA.cycle.VII..acetate.producers.	lung cancer	rs73871281	3	144341783	T	C	T	C	-0.189249	-0.0081	0.0901079	0.0756	0.0415848	0.0216	5.34121e-06	0.7069	7738	171165	0.00266937	20.7055
PWY.7254..TCA.cycle.VII..acetate.producers.	lung cancer	rs7460645	8	131074024	A	G	A	G	-0.104977	0.0084	0.523436	0.5072	0.02359	0.0083	8.5844e-06	0.3105	7738	171165	0.00255266	19.7979
PWY.7254..TCA.cycle.VII..acetate.producers.	lung cancer	rs7530547	1	237448995	A	T	A	T	0.129693	0.024	0.212308	0.2089	0.0291453	0.0109	8.59211e-06	0.02717	7738	171165	0.00255245	19.7963
PWY.7315..dTDP.N.acetylthomosamine.biosynthesis	lung cancer	rs11664919	18	49813274	G	A	G	A	0.121368	-0.0159	0.659927	0.6413	0.0267264	0.0087	5.59551e-06	0.0685	7738	171165	0.00265793	20.6165
PWY.7315..dTDP.N.acetylthomosamine.biosynthesis	lung cancer	rs12921798	16	62405413	G	A	G	A	0.241324	-0.0014	0.062169	0.0643	0.0537347	0.0181	7.0881e-06	0.9389	7738	171165	0.00259975	20.1641
PWY.7315..dTDP.N.acetylthomosamine.biosynthesis	lung cancer	rs2342632	6	168975413	T	C	T	C	-0.114497	-0.005	0.417053	0.4321	0.0252417	0.0084	5.73245e-06	0.5514	7738	171165	0.00265197	20.5702
PWY.7315..dTDP.N.acetylthomosamine.biosynthesis	lung cancer	rs4880567	10	313304	T	C	T	C	-0.116117	-0.01	0.372512	0.3668	0.0259754	0.0086	7.81196e-06	0.2431	7738	171165	0.00257584	19.9781
PWY.7315..dTDP.N.acetylthomosamine.biosynthesis	lung cancer	rs62385620	5	167763951	T	A	T	A	0.200528	-0.0154	0.116897	0.0903	0.0413791	0.017	1.25904e-06	0.3668	7738	171165	0.00302582	23.4788
PWY.7315..dTDP.N.acetylthomosamine.biosynthesis	lung cancer	rs680199	13	37258797	T	C	T	C	0.135523	-0.0015	0.349842	0.3742	0.0272805	0.0087	6.77267e-07	0.8631	7738	171165	0.00317914	24.6723
PWY.7315..dTDP.N.acetylthomosamine.biosynthesis	lung cancer	rs7822956	8	17719930	A	G	A	G	0.159007	0.0071	0.811849	0.8322	0.0328991	0.011	1.34372e-06	0.5217	7738	171165	0.00300972	23.3535
PWY.7315..dTDP.N.acetylthomosamine.biosynthesis	lung cancer	rs9973645	2	59403808	G	C	G	C	-0.113614	-0.0118	0.384928	0.3597	0.0255079	0.0088	8.42539e-06	0.1793	7738	171165	0.00255725	19.8336
PWY.7323..superpathway.of.GDP.mannose.derived.O.antigen.building.blocks.biosynthesis	lung cancer	rs116649254	1	109931990	T	C	T	C	0.172504	-0.0358	0.0583891	0.0556	0.0386282	0.0221	7.97866e-06	0.1054	7738	171165	0.00257065	19.9378
PWY.7323..superpathway.of.GDP.mannose.derived.O.antigen.building.blocks.biosynthesis	lung cancer	rs12436806	14	50976674	T	A	T	A	0.115932	-0.0086	0.120877	0.13	0.0253848	0.0123	4.94812e-06	0.4875	7738	171165	0.0026882	20.852
PWY.7323..superpathway.of.GDP.mannose.derived.O.antigen.building.blocks.biosynthesis	lung cancer	rs13032797	2	69001171	C	T	C	T	-0.114245	-0.0152	0.121105	0.1417	0.0251489	0.0123	5.55226e-06	0.2181	7738	171165	0.00265981	20.6312
PWY.7323..superpathway.of.GDP.mannose.derived.O.antigen.building.blocks.biosynthesis	lung cancer	rs28556854	8	36997023	T	A	T	A	-0.101993	0.0019	0.192389	0.2027	0.0206154	0.0103	7.52021e-07	0.8525	7738	171165	0.00315324	24.4706
PWY.7323..superpathway.of.GDP.mannose.derived.O.antigen.building.blocks.biosynthesis	lung cancer	rs57799060	3	71981355	C	T	C	T	0.0815404	-0.0013	0.428927	0.4794	0.0173345	0.0094	2.55194e-06	0.8884	7738	171165	0.00285137	22.1213
PWY.7323..superpathway.of.GDP.mannose.derived.O.antigen.building.blocks.biosynthesis	lung cancer	rs6122425	20	61963292	C	A	C	A	-0.0927808	0.0007	0.224915	0.2314	0.0201023	0.01	3.92256e-06	0.9412	7738	171165	0.00274538	21.2967
PWY.7323..superpathway.of.GDP.mannose.derived.O.antigen.building.blocks.biosynthesis	lung cancer	rs61980275	14	94227645	G	A	G	A	0.155877	0.0062	0.0838674	0.0916	0.0311718	0.0159	5.71623e-07	0.6976	7738	171165	0.00322115	24.9993
PWY.7323..superpathway.of.GDP.mannose.derived.O.antigen.building.blocks.biosynthesis	lung cancer	rs71507888	9	77506773	C	G	C	G	-0.0973187	0.0012	0.211343	0.2484	0.0211562	0.0103	4.22474e-06	0.9087	7738	171165	0.00272711	21.1546
PWY.7323..superpathway.of.GDP.mannose.derived.O.antigen.building.blocks.biosynthesis	lung cancer	rs75227442	1	48521180	G	C	G	C	-0.177173	-0.0339	0.0527523	0.0577	0.038676	0.02	4.6286e-06	0.08925	7738	171165	0.00270462	20.9797
PWY.7323..superpathway.of.GDP.mannose.derived.O.antigen.building.blocks.biosynthesis	lung cancer	rs9949233	18	66145372	T	C	T	C	-0.0782696	-0.0038	0.422092	0.4137	0.0168931	0.0086	3.5999e-06	0.6604	7738	171165	0.00276653	21.4613
PWY.7328..superpathway.of.UDP.glucose.derived.O.antigen.building.blocks.biosynthesis	lung cancer	rs206592	18	10344856	T	C	T	C	0.0927838	0.015	0.291056	0.3053	0.0192897	0.009	1.50911e-06	0.0973	7738	171165	0.00298104	23.1303
PWY.7328..superpathway.of.UDP.glucose.derived.O.antigen.building.blocks.biosynthesis	lung cancer	rs34532802	15	69392538	G	T	G	T	0.113802	-0.0063	0.141256	0.1332	0.0244733	0.0124	3.31864e-06	0.6078	7738	171165	0.0027866	21.6174
PWY.7328..superpathway.of.UDP.glucose.derived.O.antigen.building.blocks.biosynthesis	lung cancer	rs432569	12	92697277	T	C	T	C	-0.105977	-0.0191	0.193202	0.1968	0.0212614	0.0104	6.21312e-07	0.06499	7738	171165	0.00320051	24.8386
PWY.7328..superpathway.of.UDP.glucose.derived.O.antigen.building.blocks.biosynthesis	lung cancer	rs45491295	19	41932828	G	A	G	A	0.116848	0.0327	0.140941	0.1279	0.0240815	0.0128	1.22107e-06	0.01101	7738	171165	0.00303338	23.5377
PWY.7328..superpathway.of.UDP.glucose.derived.O.antigen.building.blocks.biosynthesis	lung cancer	rs4563069	17	64154822	G	A	G	A	0.133636	0.0219	0.10924	0.1192	0.0268096	0.0127	6.20855e-07	0.08402	7738	171165	0.0032007	24.8401
PWY.7328..superpathway.of.UDP.glucose.derived.O.antigen.building.blocks.biosynthesis	lung cancer	rs6531656	4	38684201	C	T	C	T	-0.104541	-0.0092	0.816578	0.8346	0.021694	0.0112	1.44374e-06	0.4124	7738	171165	0.00299202	23.2157
PWY.7328..superpathway.of.UDP.glucose.derived.O.antigen.building.blocks.biosynthesis	lung cancer	rs730826	22	27509377	A	C	A	C	-0.0795842	-0.0033	0.410593	0.3851	0.0178052	0.0136	7.83177e-06	0.806	7738	171165	0.0025752	19.9732
PWY.7328..superpathway.of.UDP.glucose.derived.O.antigen.building.blocks.biosynthesis	lung cancer	rs903246	5	2853858	T	C	T	C	-0.154369	0.0229	0.0800443	0.0869	0.0309024	0.0177	5.87205e-07	0.1949	7738	171165	0.00321447	24.9473
PWY.7371..1.4.dihydroxy.6.naphthoate.biosynthesis.II	lung cancer	rs10794566	10	125521533	G	A	G	A	-0.095978	0.0137	0.789814	0.7601	0.0217079	0.0098	9.80867e-06	0.1633	7738	171165	0.0025199	19.5432
PWY.7371..1.4.dihydroxy.6.naphthoate.biosynthesis.II	lung cancer	rs1175227	5	41890610	G	T	G	T	-0.100365	-0.0068	0.203723	0.2504	0.0216207	0.0095	3.44905e-06	0.4778	7738	171165	0.00277708	21.5433
PWY.7371..1.4.dihydroxy.6.naphthoate.biosynthesis.II	lung cancer	rs2102767	2	52020814	G	A	G	A	0.088213	0.0015	0.709047	0.7222	0.0192987	0.0094	4.85546e-06	0.8739	7738	171165	0.00269283	20.888
PWY.7371..1.4.dihydroxy.6.naphthoate.biosynthesis.II	lung cancer	rs221017	20	9813133	G	C	G	C	-0.126929	0.0265	0.121301	0.1193	0.027489	0.0199	3.88445e-06	0.1835	7738	171165	0.00274777	21.3153
PWY.7371..1.4.dihydroxy.6.naphthoate.biosynthesis.II	lung cancer	rs2704370	2	164449013	G	T	G	T	0.169174	0.049	0.945046	0.9571	0.0378821	0.0219	7.97701e-06	0.02493	7738	171165	0.00257071	19.9382
PWY.7371..1.4.dihydroxy.6.naphthoate.biosynthesis.II	lung cancer	rs74928855	3	25425858	G	A	G	A	-0.171641	-0.0088	0.0590329	0.0595	0.0366794	0.0174	2.87581e-06	0.6116	7738	171165	0.0028219	21.892
PWY.7371..1.4.dihydroxy.6.naphthoate.biosynthesis.II	lung cancer	rs7522136	1	210792970	C	A	C	A	-0.142042	-0.0133	0.12581	0.1496	0.0267965	0.0125	1.15327e-07	0.2863	7738	171165	0.00361805	28.0909
PWY.7371..1.4.dihydroxy.6.naphthoate.biosynthesis.II	lung cancer	rs7772044	6	17362687	G	A	G	A	-0.0790287	-0.0001	0.57181	0.5514	0.0172348	0.0084	4.53096e-06	0.9945	7738	171165	0.00270988	21.0206
PWY.7371..1.4.dihydroxy.6.naphthoate.biosynthesis.II	lung cancer	rs9623672	22	43115254	C	G	C	G	-0.104503	0.0185	0.196096	0.2118	0.0218298	0.01	1.69141e-06	0.06503	7738	171165	0.00295287	22.9111
PWY.7392..taxadiene.biosynthesis..engineered.	lung cancer	rs12620133	2	3927175	C	A	C	A	0.176894	-0.006	0.203167	0.175	0.0360173	0.0118	9.04503e-07	0.615	7738	171165	0.00310759	24.1152
PWY.7392..taxadiene.biosynthesis..engineered.	lung cancer	rs12933705	16	7768425	C	T	C	T	-0.239934	0.0112	0.0939864	0.0837	0.0525695	0.0192	5.01557e-06	0.5597	7738	171165	0.00268485	20.8259
PWY.7392..taxadiene.biosynthesis..engineered.	lung cancer	rs17367434	3	146311026	A	T	A	T	0.168407	-0.0137	0.165094	0.1649	0.0379598	0.011	9.14555e-06	0.2111	7738	171165	0.00253712	19.6771
PWY.7392..taxadiene.biosynthesis..engineered.	lung cancer	rs17437978	7	27311559	G	A	G	A	0.218078	-0.0218	0.106237	0.115	0.0464559	0.0133	2.67522e-06	0.1027	7738	171165	0.00283974	22.0308
PWY.7392..taxadiene.biosynthesis..engineered.	lung cancer	rs2423253	20	7385072	G	A	G	A	0.194926	-0.0189	0.133066	0.133	0.0423964	0.0123	4.27189e-06	0.125	7738	171165	0.00272438	21.1334
PWY.7392..taxadiene.biosynthesis..engineered.	lung cancer	rs4334283	16	85253386	A	G	A	G	-0.128284	0.0006	0.462884	0.4655	0.0287584	0.0084	8.16695e-06	0.9455	7738	171165	0.00256491	19.8931
PWY.7392..taxadiene.biosynthesis..engineered.	lung cancer	rs55779704	8	54192310	C	T	C	T	-0.14775	0.0004	0.238625	0.2658	0.0333786	0.0094	9.57789e-06	0.9642	7738	171165	0.00252576	19.5887
PWY.7392..taxadiene.biosynthesis..engineered.	lung cancer	rs5759126	22	43455665	A	G	A	G	-0.131514	-0.0031	0.535373	0.5766	0.0289209	0.0085	5.43163e-06	0.716	7738	171165	0.00266522	20.6732
PWY.7392..taxadiene.biosynthesis..engineered.	lung cancer	rs78158506	14	58039241	C	T	C	T	-0.284961	0.0206	0.0552142	0.0646	0.0634364	0.0173	7.05342e-06	0.2355	7738	171165	0.00260096	20.1735
PWY.7400..L.arginine.biosynthesis.IV..archaebacteria.	lung cancer	rs11747315	5	153550200	G	A	G	A	0.0940498	0.019	0.274188	0.2666	0.0181342	0.0097	2.14501e-07	0.04891	7738	171165	0.00346404	26.891
PWY.7400..L.arginine.biosynthesis.IV..archaebacteria.	lung cancer	rs12254238	10	98099765	A	G	A	G	-0.104066	0.0024	0.161674	0.1469	0.0219845	0.0116	2.20562e-06	0.8378	7738	171165	0.00288735	22.4013
PWY.7400..L.arginine.biosynthesis.IV..archaebacteria.	lung cancer	rs12658046	5	15655657	T	C	T	C	-0.0812905	0.0075	0.340781	0.3069	0.0172559	0.0089	2.46661e-06	0.4	7738	171165	0.00285978	22.1867
PWY.7400..L.arginine.biosynthesis.IV..archaebacteria.	lung cancer	rs12932449	16	78916104	A	G	A	G	0.176738	-0.0218	0.0515282	0.0618	0.039081	0.0252	6.11575e-06	0.387	7738	171165	0.00263605	20.4464
PWY.7400..L.arginine.biosynthesis.IV..archaebacteria.	lung cancer	rs2910964	5	52350521	G	A	G	A	0.0750064	-0.0012	0.392802	0.3996	0.0164125	0.0085	4.87517e-06	0.8891	7738	171165	0.00269183	20.8802
PWY.7400..L.arginine.biosynthesis.IV..archaebacteria.	lung cancer	rs35569027	8	128073689	G	A	G	A	0.0892195	-0.0134	0.451022	0.452	0.0165028	0.0084	6.43369e-08	0.11	7738	171165	0.00376303	29.2208
PWY.7400..L.arginine.biosynthesis.IV..archaebacteria.	lung cancer	rs6603965	1	91904085	C	T	C	T	-0.0786778	0.0053	0.643205	0.5978	0.0171333	0.0085	4.38824e-06	0.5335	7738	171165	0.00271776	21.0819
PWY.7400..L.arginine.biosynthesis.IV..archaebacteria.	lung cancer	rs67639354	3	98947547	G	T	G	T	-0.0891229	0.0011	0.25292	0.2858	0.02013	0.0101	9.53938e-06	0.9143	7738	171165	0.00252676	19.5965
PWY.7400..L.arginine.biosynthesis.IV..archaebacteria.	lung cancer	rs72974159	2	136800195	C	T	C	T	0.0996458	-0.0172	0.177263	0.2221	0.0218469	0.0111	5.08885e-06	0.1228	7738	171165	0.00268129	20.7982
PWY.7400..L.arginine.biosynthesis.IV..archaebacteria.	lung cancer	rs9300469	13	98902708	G	A	G	A	-0.0763628	-0.0119	0.44351	0.4484	0.0169303	0.0086	6.47023e-06	0.164	7738	171165	0.0026222	20.3386
PWY.7446..sulfoglycolysis	lung cancer	rs11691985	2	19848291	A	T	A	T	-0.294206	-0.0328	0.0994064	0.0915	0.0578183	0.0148	3.60994e-07	0.02651	7738	171165	0.00333498	25.8857
PWY.7446..sulfoglycolysis	lung cancer	rs12370008	12	88185792	C	T	C	T	-0.186497	0.0086	0.267372	0.2458	0.0385403	0.0096	1.30488e-06	0.3714	7738	171165	0.00301698	23.41
PWY.7446..sulfoglycolysis	lung cancer	rs12810337	12	96801448	A	G	A	G	-0.3032	0.0192	0.0786292	0.068	0.0679819	0.0187	8.19521e-06	0.3049	7738	171165	0.00256406	19.8866
PWY.7446..sulfoglycolysis	lung cancer	rs1919443	2	148398301	A	G	A	G	-0.281398	-0.0375	0.0861027	0.1023	0.0608104	0.0138	3.70177e-06	0.006551	7738	171165	0.00275967	21.4079
PWY.7446..sulfoglycolysis	lung cancer	rs35490354	6	73325227	C	T	C	T	-0.217557	-0.0089	0.206551	0.1631	0.042523	0.0118	3.11702e-07	0.4485	7738	171165	0.00337134	26.1689
PWY.7446..sulfoglycolysis	lung cancer	rs4236575	7	104411976	T	C	T	C	0.184543	-0.0123	0.779456	0.7792	0.0417051	0.0101	9.64651e-06	0.2237	7738	171165	0.00252401	19.5751
PWY.7446..sulfoglycolysis	lung cancer	rs4937552	11	130500775	G	C	G	C	-0.172564	-0.0088	0.390939	0.3977	0.0346642	0.0088	6.41963e-07	0.3173	7738	171165	0.00319242	24.7757
PWY.7446..sulfoglycolysis	lung cancer	rs61445572	8	111982871	A	C	A	C	-0.304012	-0.0115	0.0788306	0.0776	0.0660709	0.02	4.19875e-06	0.5669	7738	171165	0.00272864	21.1665
PWY.7446..sulfoglycolysis	lung cancer	rs73154176	13	20705231	A	G	A	G	0.272074	0.0162	0.124924	0.1281	0.060464	0.0175	6.80299e-06	0.3555	7738	171165	0.00260986	20.2427
PWY.7446..sulfoglycolysis	lung cancer	rs7783534	7	76719391	G	C	G	C	-0.197772	-0.0149	0.710052	0.7227	0.0382732	0.0108	2.37405e-07	0.1692	7738	171165	0.00343887	26.6949
PWY.7456..mannan.degradation	lung cancer	rs10484380	6	19034411	G	A	G	A	-0.134172	-0.0147	0.10357	0.1037	0.0276723	0.014	1.2434e-06	0.2936	7738	171165	0.00302892	23.5029
PWY.7456..mannan.degradation	lung cancer	rs113296815	9	132077392	G	A	G	A	0.207512	-0.0149	0.0707202	0.0617	0.0407773	0.0241	3.60114e-07	0.5367	7738	171165	0.00333557	25.8903
PWY.7456..mannan.degradation	lung cancer	rs2529194	7	101396232	C	T	C	T	0.119914	0.0133	0.130508	0.1388	0.0260095	0.0122	4.01893e-06	0.2777	7738	171165	0.0027394	21.2502
PWY.7456..mannan.degradation	lung cancer	rs62568199	9	107672526	T	G	T	G	0.160038	0.0414	0.0768724	0.0869	0.0327229	0.0153	1.00475e-06	0.006962	7738	171165	0.00308158	23.9128
PWY.7456..mannan.degradation	lung cancer	rs7196834	16	83080502	C	T	C	T	-0.0993086	-0.0124	0.350235	0.3667	0.0223151	0.0135	8.57571e-06	0.3572	7738	171165	0.00255292	19.7999
PWY.7456..mannan.degradation	lung cancer	rs75364946	1	9495100	T	A	T	A	-0.170618	-0.0171	0.0549186	0.0679	0.0380275	0.0177	7.23353e-06	0.3344	7738	171165	0.00259476	20.1253
PWY.7456..mannan.degradation	lung cancer	rs7987291	13	28894206	A	G	A	G	0.123872	-0.0098	0.188888	0.2036	0.0276111	0.0142	7.2467e-06	0.4877	7738	171165	0.00259431	20.1218
PWY.841..superpathway.of.purine.nucleotides.de.novo.biosynthesis.I	lung cancer	rs11588127	1	168453455	G	A	G	A	-0.109939	0.0191	0.154512	0.1756	0.0230214	0.0126	1.79234e-06	0.1308	7738	171165	0.00293855	22.7996
PWY.841..superpathway.of.purine.nucleotides.de.novo.biosynthesis.I	lung cancer	rs12753986	1	162526572	C	T	C	T	-0.144732	0.0123	0.0739675	0.0604	0.0325718	0.02	8.85177e-06	0.537	7738	171165	0.00254513	19.7394
PWY.841..superpathway.of.purine.nucleotides.de.novo.biosynthesis.I	lung cancer	rs13162740	5	147068658	G	A	G	A	0.109993	-0.0086	0.126842	0.1025	0.0241692	0.0134	5.33974e-06	0.5205	7738	171165	0.00266941	20.7059
PWY.841..superpathway.of.purine.nucleotides.de.novo.biosynthesis.I	lung cancer	rs1584586	3	150194351	G	A	G	A	0.0920891	-0.002	0.346666	0.3016	0.0166959	0.0092	3.47416e-08	0.8313	7738	171165	0.00391619	30.4148
PWY.841..superpathway.of.purine.nucleotides.de.novo.biosynthesis.I	lung cancer	rs17644950	7	13183671	C	G	C	G	-0.115465	0.0242	0.137048	0.1337	0.0257536	0.0135	7.34379e-06	0.07306	7738	171165	0.00259101	20.0961
PWY.841..superpathway.of.purine.nucleotides.de.novo.biosynthesis.I	lung cancer	rs35698389	7	155051832	A	G	A	G	0.112728	-0.0029	0.12754	0.1376	0.0243454	0.0137	3.65006e-06	0.8294	7738	171165	0.00276312	21.4347
PWY.841..superpathway.of.purine.nucleotides.de.novo.biosynthesis.I	lung cancer	rs35842518	5	9189414	G	A	G	A	0.153256	-0.0126	0.0596521	0.0894	0.0337637	0.015	5.65015e-06	0.4015	7738	171165	0.00265553	20.5979
PWY.841..superpathway.of.purine.nucleotides.de.novo.biosynthesis.I	lung cancer	rs4954528	2	138442382	T	A	T	A	-0.127826	-0.0244	0.914912	0.873	0.0289295	0.0135	9.93642e-06	0.07168	7738	171165	0.00251671	19.5184
PWY.841..superpathway.of.purine.nucleotides.de.novo.biosynthesis.I	lung cancer	rs57187632	11	116353776	C	A	C	A	-0.158755	0.0522	0.0603515	0.0583	0.0338797	0.0256	2.78798e-06	0.04161	7738	171165	0.00282954	21.9515
PWY.841..superpathway.of.purine.nucleotides.de.novo.biosynthesis.I	lung cancer	rs60748324	3	13608656	C	T	C	T	0.149181	0.0088	0.0730989	0.0991	0.0312164	0.0141	1.7623e-06	0.5314	7738	171165	0.00294275	22.8323
PWY.841..superpathway.of.purine.nucleotides.de.novo.biosynthesis.I	lung cancer	rs878453	16	85966163	T	C	T	C	0.0752095	0.0116	0.373889	0.3798	0.0169436	0.0089	9.04545e-06	0.195	7738	171165	0.00253981	19.698
PWY_ARG.POLYAMINE.SYN..superpathway.of.arginine.and.polyamine.biosynthesis	lung cancer	rs11053802	12	10597207	C	T	C	T	-0.0835382	-0.0049	0.6709	0.6743	0.0186663	0.0089	7.62887e-06	0.584	7738	171165	0.00258168	20.0236
PWY_ARG.POLYAMINE.SYN..superpathway.of.arginine.and.polyamine.biosynthesis	lung cancer	rs112683661	2	61576792	G	A	G	A	-0.129237	-0.0015	0.125286	0.1487	0.0265462	0.0121	1.12525e-06	0.9017	7738	171165	0.0030536	23.695
PWY_ARG.POLYAMINE.SYN..superpathway.of.arginine.and.polyamine.biosynthesis	lung cancer	rs11596863	10	126762090	G	A	G	A	-0.150086	-0.0224	0.0800031	0.0858	0.0324162	0.0163	3.65755e-06	0.1712	7738	171165	0.00276265	21.4311
PWY_ARG.POLYAMINE.SYN..superpathway.of.arginine.and.polyamine.biosynthesis	lung cancer	rs1907895	10	58285762	G	A	G	A	-0.0914668	-0.0133	0.37156	0.3378	0.0180325	0.0135	3.92952e-07	0.327	7738	171165	0.00331394	25.7219
PWY_ARG.POLYAMINE.SYN..superpathway.of.arginine.and.polyamine.biosynthesis	lung cancer	rs4841463	8	10807105	T	G	T	G	-0.164027	-0.0199	0.0958184	0.1051	0.0301572	0.0141	5.35624e-08	0.158	7738	171165	0.00380858	29.5758
PWY_ARG.POLYAMINE.SYN..superpathway.of.arginine.and.polyamine.biosynthesis	lung cancer	rs7117995	11	19947811	C	A	C	A	-0.0834466	0.0104	0.555523	0.5856	0.0176362	0.0084	2.22797e-06	0.218	7738	171165	0.00288485	22.3818
PWY_ARG.POLYAMINE.SYN..superpathway.of.arginine.and.polyamine.biosynthesis	lung cancer	rs73162127	13	24569221	A	T	A	T	-0.152577	-0.0045	0.0857315	0.0945	0.0323845	0.0145	2.46003e-06	0.7559	7738	171165	0.00286043	22.1917
PWY_GLYCOLYSIS.E.D..superpathway.of.glycolysis.and.Entner.Doudoroff	lung cancer	rs17122325	14	86894654	G	T	G	T	0.0906787	0.0175	0.283931	0.295	0.0183615	0.0093	7.87155e-07	0.05954	7738	171165	0.00314195	24.3827
PWY_GLYCOLYSIS.E.D..superpathway.of.glycolysis.and.Entner.Doudoroff	lung cancer	rs34746747	8	78639613	T	A	T	A	0.0974371	0.0163	0.332093	0.3392	0.0180461	0.0089	6.68898e-08	0.06666	7738	171165	0.00375336	29.1454
PWY_GLYCOLYSIS.E.D..superpathway.of.glycolysis.and.Entner.Doudoroff	lung cancer	rs56355152	10	14216561	A	G	A	G	0.0855056	0.002	0.282307	0.2715	0.0184332	0.0094	3.50671e-06	0.8265	7738	171165	0.00277302	21.5117
PWY_GLYCOLYSIS.E.D..superpathway.of.glycolysis.and.Entner.Doudoroff	lung cancer	rs61641915	14	69177415	A	G	A	G	0.0857279	-0.0005	0.265486	0.2474	0.0186268	0.0096	4.17667e-06	0.9552	7738	171165	0.00272993	21.1766
PWY_GLYCOLYSIS.E.D..superpathway.of.glycolysis.and.Entner.Doudoroff	lung cancer	rs7228238	18	2641314	C	T	C	T	-0.0898501	-0.006	0.415585	0.3719	0.016609	0.0088	6.31248e-08	0.492	7738	171165	0.00376775	29.2575
PWY_GLYCOLYSIS.E.D..superpathway.of.glycolysis.and.Entner.Doudoroff	lung cancer	rs73001914	3	2585609	A	G	A	G	-0.099592	0.0069	0.182659	0.1828	0.0217077	0.0117	4.47806e-06	0.5527	7738	171165	0.00271277	21.0431
PWY_GLYCOLYSIS.E.D..superpathway.of.glycolysis.and.Entner.Doudoroff	lung cancer	rs7305791	12	60220568	A	T	A	T	-0.086344	-0.0148	0.267398	0.2696	0.0185708	0.0093	3.32828e-06	0.1113	7738	171165	0.00278588	21.6118
PWY_GLYCOLYSIS.E.D..superpathway.of.glycolysis.and.Entner.Doudoroff	lung cancer	rs7861671	9	82800248	G	C	G	C	-0.0956664	0.0016	0.824424	0.8256	0.0215059	0.0109	8.65187e-06	0.8857	7738	171165	0.00255074	19.783
PWY_GLYCOLYSIS..glycolysis.I..from.glucose.6.phosphate.	lung cancer	rs10499452	7	14594932	A	G	A	G	-0.154288	0.004	0.0598447	0.0733	0.0342147	0.0164	6.50085e-06	0.806	7738	171165	0.00262102	20.3295
PWY_GLYCOLYSIS..glycolysis.I..from.glucose.6.phosphate.	lung cancer	rs10761652	10	64397656	G	A	G	A	0.0842213	-0.0248	0.74949	0.7306	0.0187175	0.0093	6.80816e-06	0.008106	7738	171165	0.00260966	20.2412
PWY_GLYCOLYSIS..glycolysis.I..from.glucose.6.phosphate.	lung cancer	rs12626113	20	54318925	C	T	C	T	0.0910727	-0.0192	0.246035	0.2476	0.0196979	0.0107	3.77381e-06	0.07432	7738	171165	0.00275492	21.371
PWY_GLYCOLYSIS..glycolysis.I..from.glucose.6.phosphate.	lung cancer	rs1394890	18	1200631	C	T	C	T	-0.182706	0.0079	0.946721	0.9439	0.0393463	0.0212	3.42523e-06	0.7092	7738	171165	0.00277882	21.5569
PWY_GLYCOLYSIS..glycolysis.I..from.glucose.6.phosphate.	lung cancer	rs1398954	18	34010589	G	A	G	A	0.105322	0.0076	0.839316	0.8597	0.0225501	0.0122	3.00352e-06	0.5354	7738	171165	0.00281119	21.8087
PWY_GLYCOLYSIS..glycolysis.I..from.glucose.6.phosphate.	lung cancer	rs2025478	13	29167439	T	G	T	G	-0.0996834	0.0172	0.153308	0.1556	0.0225138	0.0117	9.52577e-06	0.1395	7738	171165	0.00252709	19.5991
PWY_GLYCOLYSIS..glycolysis.I..from.glucose.6.phosphate.	lung cancer	rs548331	1	229198931	T	A	T	A	0.0893695	0.0173	0.776195	0.7601	0.019563	0.0097	4.91688e-06	0.07379	7738	171165	0.00268973	20.8639
PWY_GLYCOLYSIS..glycolysis.I..from.glucose.6.phosphate.	lung cancer	rs60761380	2	68669728	A	G	A	G	-0.115163	0.0272	0.11681	0.1188	0.0251184	0.0131	4.54402e-06	0.03778	7738	171165	0.00270916	21.015
PWY_GLYCOLYSIS..glycolysis.I..from.glucose.6.phosphate.	lung cancer	rs62560771	9	116881201	T	A	T	A	0.086881	-0.0165	0.273987	0.283	0.0191971	0.01	6.01852e-06	0.1005	7738	171165	0.00263999	20.477
PWY_GLYCOLYSIS..glycolysis.I..from.glucose.6.phosphate.	lung cancer	rs72639725	5	28796073	T	C	T	C	-0.127613	0.0077	0.117943	0.1016	0.0254577	0.014	5.36624e-07	0.5839	7738	171165	0.00323679	25.1211
PWY_GLYCOLYSIS..glycolysis.I..from.glucose.6.phosphate.	lung cancer	rs7323649	13	56423201	G	T	G	T	0.0960386	0.0115	0.167757	0.1564	0.021546	0.0113	8.29717e-06	0.3117	7738	171165	0.00256104	19.8631
PWY_GLYCOLYSIS..glycolysis.I..from.glucose.6.phosphate.	lung cancer	rs76027112	4	22931698	A	G	A	G	-0.12899	-0.0159	0.119239	0.1409	0.0270416	0.0144	1.84166e-06	0.2671	7738	171165	0.00293186	22.7476
PWY_GLYCOLYSIS..glycolysis.I..from.glucose.6.phosphate.	lung cancer	rs79214669	4	180216318	G	T	G	T	-0.165555	0.004	0.0515445	0.0726	0.0369058	0.0173	7.26139e-06	0.8155	7738	171165	0.00259381	20.1179
PWY_GLYCOLYSIS..glycolysis.I..from.glucose.6.phosphate.	lung cancer	rs9512593	13	27849071	A	G	A	G	0.0822548	0.0028	0.299083	0.2755	0.0182347	0.0094	6.45535e-06	0.7658	7738	171165	0.00262274	20.3429
PWY_GLYCOLYSIS..glycolysis.I..from.glucose.6.phosphate.	lung cancer	rs9659982	1	246019090	A	G	A	G	-0.126431	0.0065	0.0955102	0.096	0.0281826	0.0141	7.25237e-06	0.6476	7738	171165	0.00259411	20.1202
PWY_GLYOXYLATE.BYPASS..glyoxylate.cycle	lung cancer	rs11627712	14	33024586	G	A	G	A	0.108539	-0.0112	0.253168	0.2837	0.0240302	0.0094	6.27885e-06	0.2298	7738	171165	0.00262957	20.396
PWY_GLYOXYLATE.BYPASS..glyoxylate.cycle	lung cancer	rs12921798	16	62405413	G	A	G	A	0.211209	-0.0014	0.0598904	0.0643	0.0457533	0.0181	3.90706e-06	0.9389	7738	171165	0.00274636	21.3043
PWY_GLYOXYLATE.BYPASS..glyoxylate.cycle	lung cancer	rs245907	7	29202049	G	A	G	A	-0.0983522	-0.0212	0.475389	0.4857	0.0210104	0.0083	2.85325e-06	0.01099	7738	171165	0.00282386	21.9072
PWY_GLYOXYLATE.BYPASS..glyoxylate.cycle	lung cancer	rs3801158	7	41739141	G	C	G	C	-0.125045	-0.0077	0.802068	0.8041	0.0269673	0.011	3.5368e-06	0.4816	7738	171165	0.00277092	21.4954
PWY_GLYOXYLATE.BYPASS..glyoxylate.cycle	lung cancer	rs62385620	5	167763951	T	A	T	A	0.161437	-0.0154	0.113762	0.0903	0.03486	0.017	3.63873e-06	0.3668	7738	171165	0.00276389	21.4407
PWY_GLYOXYLATE.BYPASS..glyoxylate.cycle	lung cancer	rs78069526	13	80896295	G	A	G	A	-0.144569	-0.0148	0.126714	0.1123	0.0319216	0.0131	5.92953e-06	0.2614	7738	171165	0.00264364	20.5054
PWY_GLYOXYLATE.BYPASS..glyoxylate.cycle	lung cancer	rs78848972	11	87743667	A	G	A	G	0.140326	-0.0062	0.149857	0.1566	0.029612	0.0173	2.14981e-06	0.7184	7738	171165	0.0028937	22.4506
PWY_GLYOXYLATE.BYPASS..glyoxylate.cycle	lung cancer	rs806312	13	50885844	A	G	A	G	-0.0959467	-0.025	0.39374	0.3784	0.0214174	0.0086	7.46947e-06	0.00349	7738	171165	0.00258686	20.0639
PWY_GLYOXYLATE.BYPASS..glyoxylate.cycle	lung cancer	rs938914	3	116309057	T	C	T	C	-0.0944631	0.0053	0.441336	0.4488	0.0213343	0.0083	9.52226e-06	0.5257	7738	171165	0.0025272	19.6
PWY_HEME.BIOSYNTHESIS.II..heme.biosynthesis.I..aerobic.	lung cancer	rs10836973	11	4957919	C	A	C	A	-0.127111	0.0065	0.127794	0.1464	0.0281251	0.0116	6.19883e-06	0.5753	7738	171165	0.00263272	20.4205
PWY_HEME.BIOSYNTHESIS.II..heme.biosynthesis.I..aerobic.	lung cancer	rs111974902	14	33880477	C	T	C	T	0.145393	-0.007	0.101329	0.1011	0.0313641	0.0142	3.55828e-06	0.6228	7738	171165	0.00276942	21.4837
PWY_HEME.BIOSYNTHESIS.II..heme.biosynthesis.I..aerobic.	lung cancer	rs11788169	9	125225045	T	G	T	G	0.187961	0.0201	0.0575425	0.0741	0.0404357	0.0156	3.34557e-06	0.1965	7738	171165	0.00278462	21.602
PWY_HEME.BIOSYNTHESIS.II..heme.biosynthesis.I..aerobic.	lung cancer	rs1395789	3	100822006	C	G	C	G	0.115492	-0.0088	0.723195	0.713	0.0216315	0.0095	9.34136e-08	0.3538	7738	171165	0.00367033	28.4983
PWY_HEME.BIOSYNTHESIS.II..heme.biosynthesis.I..aerobic.	lung cancer	rs1496548	7	146953219	C	T	C	T	-0.0894676	0.0076	0.549	0.5219	0.0187506	0.0083	1.82903e-06	0.3596	7738	171165	0.00293357	22.7609
PWY_HEME.BIOSYNTHESIS.II..heme.biosynthesis.I..aerobic.	lung cancer	rs16966731	16	10052440	T	C	T	C	0.08983	0.0077	0.328583	0.3369	0.0201382	0.0087	8.17034e-06	0.3778	7738	171165	0.00256482	19.8925
PWY_HEME.BIOSYNTHESIS.II..heme.biosynthesis.I..aerobic.	lung cancer	rs2054065	8	14905912	T	C	T	C	0.084338	0.0162	0.554871	0.5692	0.0189019	0.0085	8.12419e-06	0.05516	7738	171165	0.0025662	19.9032
PWY_HEME.BIOSYNTHESIS.II..heme.biosynthesis.I..aerobic.	lung cancer	rs2128405	3	65100060	A	C	A	C	0.198151	0.0362	0.0500915	0.0638	0.0432315	0.0162	4.57288e-06	0.02575	7738	171165	0.00270761	21.0029
PWY_HEME.BIOSYNTHESIS.II..heme.biosynthesis.I..aerobic.	lung cancer	rs2373545	11	80314579	G	C	G	C	-0.145595	0.0095	0.104418	0.1154	0.0323979	0.0144	6.99133e-06	0.5111	7738	171165	0.00260315	20.1905
PWY_HEME.BIOSYNTHESIS.II..heme.biosynthesis.I..aerobic.	lung cancer	rs2427354	20	61022814	T	C	T	C	0.098874	0.0101	0.707789	0.7279	0.0211457	0.0093	2.92752e-06	0.2776	7738	171165	0.00281751	21.8579
PWY_HEME.BIOSYNTHESIS.II..heme.biosynthesis.I..aerobic.	lung cancer	rs55950535	13	108111161	C	T	C	T	-0.161429	-0.0414	0.0739645	0.0807	0.0359358	0.0153	7.05066e-06	0.006922	7738	171165	0.00260105	20.1742
PWY_HEME.BIOSYNTHESIS.II..heme.biosynthesis.I..aerobic.	lung cancer	rs6043422	20	15649366	G	A	G	A	0.0848707	-0.0123	0.513648	0.52	0.0189889	0.0083	7.84043e-06	0.1362	7738	171165	0.00257494	19.9712
PWY_NAD.BIOSYNTHESIS.II..NAD.salvage.pathway.II	lung cancer	rs11219874	11	124910797	T	C	T	C	-0.17099	-0.0056	0.101727	0.099	0.0376582	0.0141	5.61009e-06	0.6893	7738	171165	0.00265728	20.6115
PWY_NAD.BIOSYNTHESIS.II..NAD.salvage.pathway.II	lung cancer	rs11629188	14	105293940	C	G	C	G	-0.154934	-0.0189	0.18	0.1795	0.0316149	0.0119	9.55147e-07	0.111	7738	171165	0.00309411	24.0103
PWY_NAD.BIOSYNTHESIS.II..NAD.salvage.pathway.II	lung cancer	rs11664244	18	72830878	G	A	G	A	0.160054	-0.0174	0.870587	0.847	0.0350864	0.0121	5.07388e-06	0.1492	7738	171165	0.00268201	20.8038
PWY_NAD.BIOSYNTHESIS.II..NAD.salvage.pathway.II	lung cancer	rs12533114	7	6328455	A	G	A	G	0.111225	0.0059	0.371541	0.3912	0.0245945	0.0097	6.11533e-06	0.5461	7738	171165	0.00263605	20.4464
PWY_NAD.BIOSYNTHESIS.II..NAD.salvage.pathway.II	lung cancer	rs16967152	18	33361529	T	C	T	C	0.130239	0.0026	0.224629	0.2235	0.0273366	0.0099	1.89531e-06	0.7904	7738	171165	0.00292477	22.6924
PWY_NAD.BIOSYNTHESIS.II..NAD.salvage.pathway.II	lung cancer	rs1793041	11	106402293	C	T	C	T	0.105175	-0.0063	0.38314	0.3657	0.0236014	0.009	8.33835e-06	0.4863	7738	171165	0.00255981	19.8535
PWY_NAD.BIOSYNTHESIS.II..NAD.salvage.pathway.II	lung cancer	rs2342646	6	169033082	G	A	G	A	0.111203	0.0103	0.680086	0.6803	0.0248464	0.0089	7.61851e-06	0.2471	7738	171165	0.00258199	20.026
PWY_NAD.BIOSYNTHESIS.II..NAD.salvage.pathway.II	lung cancer	rs245907	7	29202049	G	A	G	A	-0.10733	-0.0212	0.471259	0.4857	0.0231189	0.0083	3.44144e-06	0.01099	7738	171165	0.00277761	21.5474
PWY_NAD.BIOSYNTHESIS.II..NAD.salvage.pathway.II	lung cancer	rs2819206	9	18254023	C	T	C	T	0.110186	-0.0084	0.604069	0.6152	0.024021	0.0088	4.49511e-06	0.3396	7738	171165	0.00271183	21.0358
PWY_NAD.BIOSYNTHESIS.II..NAD.salvage.pathway.II	lung cancer	rs34588554	19	14237657	G	A	G	A	-0.172734	0.0131	0.101972	0.1175	0.0373969	0.0129	3.85718e-06	0.3121	7738	171165	0.00274954	21.3291
PWY_NAD.BIOSYNTHESIS.II..NAD.salvage.pathway.II	lung cancer	rs55811317	11	76422031	C	T	C	T	0.116996	-0.0069	0.297823	0.3077	0.0258969	0.0097	6.24957e-06	0.4758	7738	171165	0.00263071	20.4049
PWY_NAD.BIOSYNTHESIS.II..NAD.salvage.pathway.II	lung cancer	rs7194361	16	79108354	C	T	C	T	-0.164574	-0.0101	0.202604	0.2275	0.0328522	0.013	5.45607e-07	0.4378	7738	171165	0.00323265	25.0889
PWY_NAD.BIOSYNTHESIS.II..NAD.salvage.pathway.II	lung cancer	rs9817097	3	191538106	C	G	C	G	0.172688	-0.0062	0.111594	0.1013	0.037962	0.0134	5.39126e-06	0.6403	7738	171165	0.00266709	20.6878
PWY_REDCITCYC..TCA.cycle.VIII..helicobacter.	lung cancer	rs10159356	1	48103139	A	G	A	G	-0.140708	0.0158	0.307959	0.2987	0.024349	0.0091	7.5235e-09	0.08184	7738	171165	0.00429711	33.3859
PWY_REDCITCYC..TCA.cycle.VIII..helicobacter.	lung cancer	rs10813349	9	3080031	C	T	C	T	-0.105645	-0.0086	0.413631	0.3885	0.0237828	0.0089	8.90882e-06	0.3332	7738	171165	0.00254353	19.7269
PWY_REDCITCYC..TCA.cycle.VIII..helicobacter.	lung cancer	rs12035973	1	84043269	G	A	G	A	0.137461	0.0094	0.171607	0.1483	0.029716	0.0116	3.73095e-06	0.42	7738	171165	0.00275772	21.3927
PWY_REDCITCYC..TCA.cycle.VIII..helicobacter.	lung cancer	rs12371717	12	131912479	C	T	C	T	0.106466	0.0058	0.337762	0.3535	0.0239541	0.0088	8.80603e-06	0.5065	7738	171165	0.0025464	19.7492
PWY_REDCITCYC..TCA.cycle.VIII..helicobacter.	lung cancer	rs2420153	3	167619583	A	T	A	T	0.205908	-0.0388	0.923444	0.9342	0.0439944	0.0185	2.86418e-06	0.03586	7738	171165	0.0028229	21.8998
PWY_REDCITCYC..TCA.cycle.VIII..helicobacter.	lung cancer	rs3923652	7	155148917	A	C	A	C	-0.173724	0.0256	0.104567	0.1045	0.0362716	0.0152	1.67174e-06	0.092	7738	171165	0.00295578	22.9337
PWY_REDCITCYC..TCA.cycle.VIII..helicobacter.	lung cancer	rs62303695	4	46916149	A	C	A	C	-0.153066	0.0087	0.118713	0.1388	0.0343611	0.0128	8.4035e-06	0.499	7738	171165	0.00255789	19.8386
PWY_REDCITCYC..TCA.cycle.VIII..helicobacter.	lung cancer	rs7111149	11	130458329	A	G	A	G	-0.0989675	-0.0063	0.567282	0.5782	0.0222627	0.0083	8.77142e-06	0.4508	7738	171165	0.00254738	19.7568
PWY_REDCITCYC..TCA.cycle.VIII..helicobacter.	lung cancer	rs8057488	16	12628286	C	T	C	T	0.244418	0.037	0.0512434	0.0534	0.0501257	0.0203	1.08203e-06	0.06771	7738	171165	0.00306326	23.7702
PWY_REDCITCYC..TCA.cycle.VIII..helicobacter.	lung cancer	rs9965721	18	71504308	A	C	A	C	-0.116121	-0.0056	0.582177	0.5732	0.025158	0.0087	3.91823e-06	0.5171	7738	171165	0.00274566	21.2989
PWY_TCA.GLYOX.BYPASS..superpathway.of.glyoxylate.bypass.and.TCA	lung cancer	rs10189685	2	203488449	G	A	G	A	-0.110199	-0.0154	0.316834	0.3152	0.024874	0.009	9.41044e-06	0.08522	7738	171165	0.00253009	19.6224
PWY_TCA.GLYOX.BYPASS..superpathway.of.glyoxylate.bypass.and.TCA	lung cancer	rs117650960	6	146897771	T	C	T	C	-0.240704	0.005	0.0585564	0.0548	0.0534886	0.0202	6.79219e-06	0.8053	7738	171165	0.00261024	20.2457
PWY_TCA.GLYOX.BYPASS..superpathway.of.glyoxylate.bypass.and.TCA	lung cancer	rs6502722	17	3272189	G	A	G	A	-0.146169	0.0069	0.149997	0.1584	0.0329833	0.0111	9.35276e-06	0.5353	7738	171165	0.00253159	19.6341
PWY_TCA.GLYOX.BYPASS..superpathway.of.glyoxylate.bypass.and.TCA	lung cancer	rs6809947	3	122780164	A	G	A	G	0.112391	-0.0066	0.409104	0.3881	0.0254192	0.0088	9.80212e-06	0.4515	7738	171165	0.00252008	19.5446
PWY_TCA.GLYOX.BYPASS..superpathway.of.glyoxylate.bypass.and.TCA	lung cancer	rs72814612	10	95941459	A	C	A	C	0.185814	0.0005	0.105935	0.0945	0.0398171	0.0161	3.06091e-06	0.9773	7738	171165	0.00280652	21.7724
PWY_TCA.GLYOX.BYPASS..superpathway.of.glyoxylate.bypass.and.TCA	lung cancer	rs7775419	6	143348832	C	T	C	T	-0.204563	0.0246	0.0668613	0.083	0.0461964	0.0155	9.50605e-06	0.1123	7738	171165	0.00252761	19.6031
PWY_TCA.GLYOX.BYPASS..superpathway.of.glyoxylate.bypass.and.TCA	lung cancer	rs7798574	7	155153238	T	C	T	C	0.181742	-0.024	0.886375	0.8851	0.0360849	0.0146	4.74056e-07	0.09856	7738	171165	0.00326745	25.3599
PYRIDNUCSAL.PWY..NAD.salvage.pathway.I	lung cancer	rs12635648	3	145344597	C	T	C	T	-0.168004	-0.0017	0.0669666	0.0616	0.0373439	0.018	6.83251e-06	0.9261	7738	171165	0.00260878	20.2343
PYRIDNUCSAL.PWY..NAD.salvage.pathway.I	lung cancer	rs34438166	17	76456017	C	G	C	G	0.156423	0.0129	0.0996485	0.083	0.0340843	0.0199	4.44764e-06	0.5174	7738	171165	0.00271446	21.0562
PYRIDNUCSAL.PWY..NAD.salvage.pathway.I	lung cancer	rs35006616	7	16068628	G	A	G	A	0.0855512	-0.0108	0.465139	0.4665	0.0190309	0.0084	6.9448e-06	0.1954	7738	171165	0.00260479	20.2033
PYRIDNUCSAL.PWY..NAD.salvage.pathway.I	lung cancer	rs35387980	13	54922005	C	T	C	T	-0.139656	-0.0142	0.108644	0.0925	0.0315732	0.015	9.72344e-06	0.3429	7738	171165	0.00252207	19.56
PYRIDNUCSAL.PWY..NAD.salvage.pathway.I	lung cancer	rs577575	12	10045919	G	A	G	A	0.161957	-0.0317	0.0956027	0.1063	0.0329632	0.0135	8.95695e-07	0.01893	7738	171165	0.00310999	24.134
PYRIDNUCSAL.PWY..NAD.salvage.pathway.I	lung cancer	rs62085413	18	26840940	C	T	C	T	-0.141638	0.0197	0.0984565	0.0865	0.0319411	0.0146	9.23528e-06	0.1774	7738	171165	0.00253471	19.6584
PYRIDNUCSAL.PWY..NAD.salvage.pathway.I	lung cancer	rs62149083	2	36030798	T	C	T	C	-0.121535	-0.0105	0.178452	0.1793	0.0247565	0.0107	9.1445e-07	0.3289	7738	171165	0.00310488	24.0942
PYRIDNUCSAL.PWY..NAD.salvage.pathway.I	lung cancer	rs6503214	17	9395033	A	G	A	G	-0.119644	0.0031	0.848351	0.8399	0.0267533	0.0117	7.74462e-06	0.7932	7738	171165	0.00257797	19.9947
PYRIDNUCSAL.PWY..NAD.salvage.pathway.I	lung cancer	rs6931936	6	90738735	A	G	A	G	0.118448	-0.0207	0.222468	0.228	0.025762	0.012	4.27061e-06	0.08515	7738	171165	0.00272447	21.1341
PYRIDNUCSAL.PWY..NAD.salvage.pathway.I	lung cancer	rs715902	18	59246158	G	A	G	A	0.122482	-0.0107	0.144889	0.1655	0.0273278	0.011	7.39622e-06	0.328	7738	171165	0.00258929	20.0827
PYRIDNUCSAL.PWY..NAD.salvage.pathway.I	lung cancer	rs72710486	15	46627042	C	T	C	T	-0.196931	-0.0203	0.0593394	0.0866	0.044061	0.0153	7.84007e-06	0.1843	7738	171165	0.00257496	19.9713
PYRIDNUCSAL.PWY..NAD.salvage.pathway.I	lung cancer	rs7864936	9	16845510	G	A	G	A	-0.105984	0.0082	0.64806	0.6467	0.0219135	0.0103	1.32175e-06	0.426	7738	171165	0.00301382	23.3854
PYRIDNUCSAL.PWY..NAD.salvage.pathway.I	lung cancer	rs79016563	22	50690050	G	A	G	A	0.204652	0.0027	0.050432	0.0538	0.045259	0.0215	6.13197e-06	0.8984	7738	171165	0.0026354	20.4414
PYRIDNUCSAL.PWY..NAD.salvage.pathway.I	lung cancer	rs7971953	12	60090207	G	C	G	C	-0.11292	-0.0147	0.219371	0.22	0.0231773	0.0099	1.10464e-06	0.138	7738	171165	0.00305814	23.7303
PYRIDNUCSAL.PWY..NAD.salvage.pathway.I	lung cancer	rs8057488	16	12628286	C	T	C	T	0.18947	0.037	0.0525851	0.0534	0.0421987	0.0203	7.12443e-06	0.06771	7738	171165	0.00259851	20.1544
PYRIDNUCSYN.PWY..NAD.biosynthesis.I..from.aspartate.	lung cancer	rs12871823	13	36089568	G	C	G	C	-0.0999896	0.0046	0.180112	0.1791	0.0215139	0.011	3.35714e-06	0.6756	7738	171165	0.00278376	21.5953
PYRIDNUCSYN.PWY..NAD.biosynthesis.I..from.aspartate.	lung cancer	rs143920868	1	53281430	C	T	C	T	-0.156463	0.0255	0.0872441	0.0651	0.0309462	0.0198	4.28184e-07	0.198	7738	171165	0.00329267	25.5562
PYRIDNUCSYN.PWY..NAD.biosynthesis.I..from.aspartate.	lung cancer	rs148280750	14	73763641	C	T	C	T	-0.185296	-0.0354	0.070665	0.0683	0.0334145	0.0184	2.93319e-08	0.05503	7738	171165	0.00395832	30.7433
PYRIDNUCSYN.PWY..NAD.biosynthesis.I..from.aspartate.	lung cancer	rs2208574	6	136075617	G	A	G	A	-0.0784853	0.0153	0.308779	0.2934	0.017543	0.0091	7.68086e-06	0.09348	7738	171165	0.00257999	20.0104
PYRIDNUCSYN.PWY..NAD.biosynthesis.I..from.aspartate.	lung cancer	rs2464826	7	79490250	C	A	C	A	0.121929	-0.0069	0.101255	0.1168	0.0273773	0.013	8.44267e-06	0.5923	7738	171165	0.00255677	19.8299
PYRIDNUCSYN.PWY..NAD.biosynthesis.I..from.aspartate.	lung cancer	rs4371271	19	11184293	T	C	T	C	-0.0752642	0.0149	0.455325	0.4555	0.0168764	0.009	8.20635e-06	0.09627	7738	171165	0.00256374	19.8841
PYRIDNUCSYN.PWY..NAD.biosynthesis.I..from.aspartate.	lung cancer	rs74459573	11	66690149	T	C	T	C	0.0943692	0.0141	0.199396	0.1986	0.0202461	0.0109	3.14514e-06	0.197	7738	171165	0.00279983	21.7203
PYRIDNUCSYN.PWY..NAD.biosynthesis.I..from.aspartate.	lung cancer	rs7978645	12	18794398	T	C	T	C	-0.0761301	-0.0049	0.5517	0.5371	0.0168595	0.0089	6.31524e-06	0.5814	7738	171165	0.00262816	20.385
PYRIDNUCSYN.PWY..NAD.biosynthesis.I..from.aspartate.	lung cancer	rs9811455	3	106791247	T	C	T	C	0.0842005	0.0061	0.264994	0.2589	0.0183914	0.0099	4.68857e-06	0.5349	7738	171165	0.00270145	20.955
PYRIDOXSYN.PWY..pyridoxal.5..phosphate.biosynthesis.I	lung cancer	rs1096146	12	98850966	A	G	A	G	0.079125	-0.0025	0.298326	0.3506	0.017842	0.0087	9.21722e-06	0.7745	7738	171165	0.00253518	19.662
PYRIDOXSYN.PWY..pyridoxal.5..phosphate.biosynthesis.I	lung cancer	rs12508123	4	180320695	C	T	C	T	0.0883229	-0.008	0.226228	0.2259	0.0197149	0.0099	7.46397e-06	0.4172	7738	171165	0.00258704	20.0653
PYRIDOXSYN.PWY..pyridoxal.5..phosphate.biosynthesis.I	lung cancer	rs13150666	4	133654153	G	A	G	A	-0.0848311	-0.0166	0.333639	0.3479	0.0170377	0.0087	6.39072e-07	0.05638	7738	171165	0.00319353	24.7843
PYRIDOXSYN.PWY..pyridoxal.5..phosphate.biosynthesis.I	lung cancer	rs13190249	5	58732661	G	A	G	A	0.157036	-0.0035	0.0713675	0.0803	0.0336192	0.0154	2.99702e-06	0.8201	7738	171165	0.00281172	21.8128
PYRIDOXSYN.PWY..pyridoxal.5..phosphate.biosynthesis.I	lung cancer	rs143107308	22	43893034	T	C	T	C	0.0771383	-0.0201	0.528154	0.5237	0.0166792	0.0088	3.74904e-06	0.02314	7738	171165	0.00275653	21.3834
PYRIDOXSYN.PWY..pyridoxal.5..phosphate.biosynthesis.I	lung cancer	rs17699454	14	49342239	A	C	A	C	0.0836141	0.0035	0.685126	0.67	0.0178534	0.0091	2.82195e-06	0.7025	7738	171165	0.00282657	21.9283
PYRIDOXSYN.PWY..pyridoxal.5..phosphate.biosynthesis.I	lung cancer	rs2039970	13	60910291	C	T	C	T	0.0772475	-0.0051	0.633867	0.6542	0.0170202	0.0088	5.66344e-06	0.5583	7738	171165	0.00265495	20.5934
PYRIDOXSYN.PWY..pyridoxal.5..phosphate.biosynthesis.I	lung cancer	rs4857976	3	21106756	A	G	A	G	0.123992	0.0192	0.878398	0.8872	0.0274792	0.0154	6.41564e-06	0.2134	7738	171165	0.00262427	20.3548
PYRIDOXSYN.PWY..pyridoxal.5..phosphate.biosynthesis.I	lung cancer	rs4891683	18	66082363	A	G	A	G	0.110543	-0.0063	0.148357	0.1861	0.0235196	0.0107	2.60124e-06	0.5529	7738	171165	0.00284666	22.0846
PYRIDOXSYN.PWY..pyridoxal.5..phosphate.biosynthesis.I	lung cancer	rs7102851	11	116269470	T	C	T	C	-0.0946285	-0.0174	0.271291	0.2693	0.0186532	0.0093	3.91525e-07	0.06275	7738	171165	0.00331487	25.7291
PYRIDOXSYN.PWY..pyridoxal.5..phosphate.biosynthesis.I	lung cancer	rs73196427	21	19738806	C	T	C	T	-0.113975	-0.0065	0.125504	0.142	0.0257482	0.0126	9.57701e-06	0.6074	7738	171165	0.0025258	19.589
RHAMCAT.PWY..L.rhamnose.degradation.I	lung cancer	rs10136671	14	101474982	T	G	T	G	-0.0820298	-0.0208	0.407849	0.4235	0.0166931	0.0088	8.92401e-07	0.01763	7738	171165	0.00311091	24.1411
RHAMCAT.PWY..L.rhamnose.degradation.I	lung cancer	rs10175334	2	242010295	C	T	C	T	0.088225	-0.0033	0.221996	0.2413	0.0197872	0.0099	8.24594e-06	0.7374	7738	171165	0.00256255	19.8748
RHAMCAT.PWY..L.rhamnose.degradation.I	lung cancer	rs10995587	10	65461793	G	A	G	A	0.0788718	-0.0067	0.558923	0.5413	0.0164734	0.0083	1.68601e-06	0.4228	7738	171165	0.00295368	22.9174
RHAMCAT.PWY..L.rhamnose.degradation.I	lung cancer	rs113945342	10	160972	C	T	C	T	-0.0876463	-0.0057	0.22942	0.2495	0.0198277	0.0103	9.85235e-06	0.5796	7738	171165	0.00251883	19.5349
RHAMCAT.PWY..L.rhamnose.degradation.I	lung cancer	rs11683715	2	105832193	A	C	A	C	0.0802104	-0.0019	0.680861	0.6629	0.0178949	0.0125	7.3838e-06	0.8789	7738	171165	0.00258969	20.0859
RHAMCAT.PWY..L.rhamnose.degradation.I	lung cancer	rs13081091	3	71648236	C	G	C	G	-0.119933	0.0018	0.160773	0.138	0.0239168	0.0129	5.31423e-07	0.89	7738	171165	0.00323917	25.1396
RHAMCAT.PWY..L.rhamnose.degradation.I	lung cancer	rs1873433	16	82364858	C	T	C	T	0.104983	0.0355	0.164495	0.1531	0.0223873	0.0116	2.74e-06	0.00212	7738	171165	0.00283383	21.9848
RHAMCAT.PWY..L.rhamnose.degradation.I	lung cancer	rs224615	11	32064120	A	G	A	G	-0.107822	0.0139	0.859342	0.8564	0.02376	0.0121	5.67976e-06	0.249	7738	171165	0.00265423	20.5878
RHAMCAT.PWY..L.rhamnose.degradation.I	lung cancer	rs2905195	5	9854281	G	A	G	A	-0.0942458	0.0012	0.626723	0.618	0.0181659	0.0087	2.12505e-07	0.8893	7738	171165	0.00346636	26.909
RHAMCAT.PWY..L.rhamnose.degradation.I	lung cancer	rs6415517	8	131398888	T	C	T	C	-0.0956524	-0.0181	0.801812	0.8059	0.0203682	0.0104	2.65088e-06	0.08262	7738	171165	0.00284198	22.0483
RHAMCAT.PWY..L.rhamnose.degradation.I	lung cancer	rs767746	8	1747698	T	C	T	C	-0.0883479	0.0091	0.764279	0.7409	0.0193562	0.0098	5.0113e-06	0.3529	7738	171165	0.00268507	20.8276
RHAMCAT.PWY..L.rhamnose.degradation.I	lung cancer	rs77393926	5	132561098	C	T	C	T	-0.151906	0.0256	0.0695987	0.0469	0.0335813	0.0234	6.08149e-06	0.2737	7738	171165	0.00263742	20.457
RIBOSYN2.PWY..flavin.biosynthesis.I..bacteria.and.plants.	lung cancer	rs11029745	11	26960384	C	T	C	T	0.0960999	-0.0107	0.165333	0.1498	0.0215838	0.0121	8.49083e-06	0.3743	7738	171165	0.00255535	19.8188
RIBOSYN2.PWY..flavin.biosynthesis.I..bacteria.and.plants.	lung cancer	rs11838775	13	107843692	C	T	C	T	-0.1319	-0.0112	0.0864983	0.0661	0.0288518	0.0174	4.83916e-06	0.519	7738	171165	0.00269367	20.8945
RIBOSYN2.PWY..flavin.biosynthesis.I..bacteria.and.plants.	lung cancer	rs12129608	1	16120321	C	T	C	T	-0.163126	-0.0497	0.059428	0.0459	0.035457	0.0222	4.21124e-06	0.02541	7738	171165	0.00272789	21.1607
RIBOSYN2.PWY..flavin.biosynthesis.I..bacteria.and.plants.	lung cancer	rs143295485	20	26169356	G	A	G	A	-0.177245	-0.0072	0.0545583	0.0645	0.0401016	0.0193	9.87416e-06	0.71	7738	171165	0.00251826	19.5305
RIBOSYN2.PWY..flavin.biosynthesis.I..bacteria.and.plants.	lung cancer	rs150311168	1	116091553	T	C	T	C	0.116022	0.0082	0.114541	0.1069	0.0260207	0.015	8.24138e-06	0.5864	7738	171165	0.00256271	19.8761
RIBOSYN2.PWY..flavin.biosynthesis.I..bacteria.and.plants.	lung cancer	rs1972017	12	76140050	C	T	C	T	-0.0737584	-0.0015	0.443571	0.496	0.0163315	0.0084	6.29173e-06	0.8544	7738	171165	0.00262905	20.3919
RIBOSYN2.PWY..flavin.biosynthesis.I..bacteria.and.plants.	lung cancer	rs2686720	3	4215480	G	A	G	A	0.0767822	0.0037	0.338891	0.3444	0.0170907	0.0125	7.0351e-06	0.767	7738	171165	0.0026016	20.1785
RIBOSYN2.PWY..flavin.biosynthesis.I..bacteria.and.plants.	lung cancer	rs28513561	3	24285539	T	C	T	C	0.0880909	0.002	0.21127	0.2275	0.0197203	0.0101	7.93159e-06	0.8421	7738	171165	0.0025721	19.9491
RIBOSYN2.PWY..flavin.biosynthesis.I..bacteria.and.plants.	lung cancer	rs6893565	5	40293299	G	A	G	A	0.0927099	-0.0066	0.807166	0.7782	0.0206695	0.0099	7.27964e-06	0.5095	7738	171165	0.0025932	20.1131
RIBOSYN2.PWY..flavin.biosynthesis.I..bacteria.and.plants.	lung cancer	rs79743788	9	127108130	C	G	C	G	-0.14831	-0.0209	0.072095	0.0682	0.0335027	0.0174	9.56357e-06	0.2298	7738	171165	0.00252612	19.5916
SER.GLYSYN.PWY..superpathway.of.L.serine.and.glycine.biosynthesis.I	lung cancer	rs10094910	8	59481292	T	C	T	C	0.0832046	0.0062	0.306622	0.3108	0.0176068	0.0088	2.29303e-06	0.4797	7738	171165	0.00287775	22.3265
SER.GLYSYN.PWY..superpathway.of.L.serine.and.glycine.biosynthesis.I	lung cancer	rs13122223	4	131282664	T	A	T	A	0.0792971	0.0153	0.36947	0.3922	0.0168695	0.0087	2.5937e-06	0.08076	7738	171165	0.00284736	22.0901
SER.GLYSYN.PWY..superpathway.of.L.serine.and.glycine.biosynthesis.I	lung cancer	rs146068392	2	40113977	C	G	C	G	-0.172134	-0.0012	0.050432	0.0465	0.0384131	0.0218	7.42455e-06	0.9578	7738	171165	0.00258833	20.0753
SER.GLYSYN.PWY..superpathway.of.L.serine.and.glycine.biosynthesis.I	lung cancer	rs1466848	3	112936246	C	T	C	T	0.171641	0.0259	0.946054	0.9369	0.0387581	0.0188	9.48877e-06	0.1699	7738	171165	0.00252807	19.6067
SER.GLYSYN.PWY..superpathway.of.L.serine.and.glycine.biosynthesis.I	lung cancer	rs16873261	7	110830388	G	C	G	C	-0.163478	-0.045	0.058672	0.0698	0.0352828	0.0164	3.59799e-06	0.006137	7738	171165	0.00276669	21.4625
SER.GLYSYN.PWY..superpathway.of.L.serine.and.glycine.biosynthesis.I	lung cancer	rs2962154	5	18250247	T	C	T	C	0.0747709	0.0093	0.516585	0.5482	0.0161338	0.0083	3.57956e-06	0.265	7738	171165	0.00276796	21.4724
SER.GLYSYN.PWY..superpathway.of.L.serine.and.glycine.biosynthesis.I	lung cancer	rs35450589	10	103066893	A	T	A	T	-0.0795601	0.0036	0.323876	0.3042	0.0172222	0.0092	3.84424e-06	0.6971	7738	171165	0.00275035	21.3354
SER.GLYSYN.PWY..superpathway.of.L.serine.and.glycine.biosynthesis.I	lung cancer	rs4276458	6	75909971	A	G	A	G	0.0815943	0.0085	0.316839	0.3118	0.0182081	0.0094	7.42233e-06	0.366	7738	171165	0.00258843	20.076
SER.GLYSYN.PWY..superpathway.of.L.serine.and.glycine.biosynthesis.I	lung cancer	rs6802928	3	60142395	A	G	A	G	-0.0780206	0.0004	0.534489	0.5552	0.0175631	0.0095	8.9002e-06	0.9647	7738	171165	0.00254379	19.7289
SER.GLYSYN.PWY..superpathway.of.L.serine.and.glycine.biosynthesis.I	lung cancer	rs7182175	15	98902733	A	T	A	T	-0.0888725	-0.0078	0.73131	0.7209	0.0182414	0.0093	1.10456e-06	0.4058	7738	171165	0.00305816	23.7305
SO4ASSIM.PWY..sulfate.reduction.I..assimilatory.	lung cancer	rs1150238	11	113962011	A	G	A	G	0.0859897	0.0171	0.654816	0.6249	0.0182697	0.0097	2.51773e-06	0.07717	7738	171165	0.0028547	22.1471
SO4ASSIM.PWY..sulfate.reduction.I..assimilatory.	lung cancer	rs164505	5	141414231	C	T	C	T	-0.0803672	-0.0129	0.396078	0.396	0.0178835	0.0095	6.9923e-06	0.1751	7738	171165	0.00260311	20.1902
SO4ASSIM.PWY..sulfate.reduction.I..assimilatory.	lung cancer	rs36095827	17	4423541	G	T	G	T	0.082816	0.0229	0.525158	0.4686	0.0162963	0.0088	3.73732e-07	0.008996	7738	171165	0.0033264	25.8189
SO4ASSIM.PWY..sulfate.reduction.I..assimilatory.	lung cancer	rs4839760	6	100263049	C	T	C	T	-0.0782803	-0.0032	0.661808	0.6242	0.0175035	0.0088	7.73909e-06	0.7111	7738	171165	0.00257813	19.996
SULFATE.CYS.PWY..superpathway.of.sulfate.assimilation.and.cysteine.biosynthesis	lung cancer	rs10749277	10	120683526	A	G	A	G	0.0789931	0.0049	0.583049	0.5791	0.0166785	0.0087	2.17726e-06	0.5715	7738	171165	0.00289054	22.426
SULFATE.CYS.PWY..superpathway.of.sulfate.assimilation.and.cysteine.biosynthesis	lung cancer	rs112661041	7	75161416	G	A	G	A	0.1401	0.0462	0.0892864	0.0856	0.0301214	0.0172	3.3005e-06	0.0071	7738	171165	0.00278795	21.6279
SULFATE.CYS.PWY..superpathway.of.sulfate.assimilation.and.cysteine.biosynthesis	lung cancer	rs113360103	18	21791669	T	C	T	C	-0.155834	-0.0209	0.0697051	0.064	0.0352528	0.0187	9.84804e-06	0.2623	7738	171165	0.00251891	19.5355
SULFATE.CYS.PWY..superpathway.of.sulfate.assimilation.and.cysteine.biosynthesis	lung cancer	rs12628909	22	27941726	T	C	T	C	0.0809776	-0.0113	0.627987	0.6253	0.0178864	0.0085	5.97338e-06	0.1876	7738	171165	0.00264184	20.4914
SULFATE.CYS.PWY..superpathway.of.sulfate.assimilation.and.cysteine.biosynthesis	lung cancer	rs14151	21	45406095	C	G	C	G	-0.0901329	0.0087	0.208824	0.231	0.0202703	0.0101	8.72569e-06	0.3893	7738	171165	0.00254864	19.7667
SULFATE.CYS.PWY..superpathway.of.sulfate.assimilation.and.cysteine.biosynthesis	lung cancer	rs36095827	17	4423541	G	T	G	T	0.0716207	0.0229	0.525372	0.4686	0.016131	0.0088	8.99829e-06	0.008996	7738	171165	0.00254109	19.708
SULFATE.CYS.PWY..superpathway.of.sulfate.assimilation.and.cysteine.biosynthesis	lung cancer	rs4786844	16	6285543	G	A	G	A	0.0792001	-0.0115	0.436704	0.4194	0.0172233	0.0094	4.25706e-06	0.2198	7738	171165	0.00272524	21.1401
SULFATE.CYS.PWY..superpathway.of.sulfate.assimilation.and.cysteine.biosynthesis	lung cancer	rs4851274	2	100870862	T	C	T	C	0.0798106	0.0172	0.715698	0.6725	0.0180328	0.0088	9.60616e-06	0.05115	7738	171165	0.00252504	19.5832
SULFATE.CYS.PWY..superpathway.of.sulfate.assimilation.and.cysteine.biosynthesis	lung cancer	rs6753538	2	75658357	G	T	G	T	-0.11048	0.0291	0.157053	0.1618	0.0245773	0.0144	6.95056e-06	0.04348	7738	171165	0.00260458	20.2016
SULFATE.CYS.PWY..superpathway.of.sulfate.assimilation.and.cysteine.biosynthesis	lung cancer	rs7461966	8	88741064	C	G	C	G	0.124583	0.0046	0.105637	0.1012	0.0263582	0.0137	2.2837e-06	0.7383	7738	171165	0.00287876	22.3344
SULFATE.CYS.PWY..superpathway.of.sulfate.assimilation.and.cysteine.biosynthesis	lung cancer	rs7559622	2	169250883	T	C	T	C	0.151579	0.0102	0.069746	0.0585	0.0317041	0.0179	1.74373e-06	0.5679	7738	171165	0.00294535	22.8526
SULFATE.CYS.PWY..superpathway.of.sulfate.assimilation.and.cysteine.biosynthesis	lung cancer	rs77586457	16	24512006	G	A	G	A	0.161874	0.0251	0.056734	0.059	0.0358215	0.0185	6.21599e-06	0.1732	7738	171165	0.00263205	20.4152
THRESYN.PWY..superpathway.of.L.threonine.biosynthesis	lung cancer	rs10206667	2	197841058	T	C	T	C	0.0957624	0.0036	0.176256	0.2052	0.0210858	0.0102	5.58406e-06	0.7235	7738	171165	0.00265843	20.6204
THRESYN.PWY..superpathway.of.L.threonine.biosynthesis	lung cancer	rs11031736	11	32371754	G	A	G	A	0.16074	0.0284	0.0722873	0.0456	0.032069	0.0216	5.37762e-07	0.19	7738	171165	0.00323624	25.1168
THRESYN.PWY..superpathway.of.L.threonine.biosynthesis	lung cancer	rs2450114	8	117623719	A	G	A	G	-0.122658	0.0465	0.883271	0.8818	0.0252684	0.0133	1.20859e-06	0.0004704	7738	171165	0.0030359	23.5572
THRESYN.PWY..superpathway.of.L.threonine.biosynthesis	lung cancer	rs296634	9	93844314	A	G	A	G	0.138989	0.0031	0.0897433	0.0921	0.0280742	0.0137	7.39095e-07	0.8197	7738	171165	0.0031575	24.5038
THRESYN.PWY..superpathway.of.L.threonine.biosynthesis	lung cancer	rs2973808	5	177766580	T	C	T	C	0.0801064	-0.0073	0.546397	0.5158	0.0163946	0.0084	1.02832e-06	0.3864	7738	171165	0.00307586	23.8682
THRESYN.PWY..superpathway.of.L.threonine.biosynthesis	lung cancer	rs4404502	4	165155829	T	C	T	C	-0.088455	0.0107	0.22155	0.2106	0.0194007	0.0101	5.13074e-06	0.2881	7738	171165	0.00267927	20.7825
THRESYN.PWY..superpathway.of.L.threonine.biosynthesis	lung cancer	rs960138	20	54297446	T	G	T	G	-0.136692	-0.0032	0.0869962	0.0825	0.0296871	0.0155	4.13619e-06	0.8355	7738	171165	0.00273233	21.1952
THRESYN.PWY..superpathway.of.L.threonine.biosynthesis	lung cancer	rs9787431	10	14146091	A	T	A	T	0.0807191	-0.0042	0.688334	0.6787	0.0172983	0.0088	3.06648e-06	0.6363	7738	171165	0.00280606	21.7688
TRNA.CHARGING.PWY..tRNA.charging	lung cancer	rs10906588	10	14099598	T	G	T	G	0.0886502	0.0191	0.365856	0.3499	0.0171073	0.0087	2.19488e-07	0.02822	7738	171165	0.0034583	26.8463
TRNA.CHARGING.PWY..tRNA.charging	lung cancer	rs11726764	4	107710360	C	A	C	A	0.15063	-0.021	0.0662113	0.0581	0.0333196	0.0181	6.16141e-06	0.2455	7738	171165	0.0026342	20.432
TRNA.CHARGING.PWY..tRNA.charging	lung cancer	rs13053313	22	34204930	T	C	T	C	-0.0873663	-0.0189	0.292882	0.2694	0.0179458	0.0093	1.12543e-06	0.04148	7738	171165	0.00305355	23.6946
TRNA.CHARGING.PWY..tRNA.charging	lung cancer	rs17576345	4	112201846	C	T	C	T	0.0985652	-0.0164	0.207609	0.1872	0.0203944	0.011	1.34524e-06	0.135	7738	171165	0.00300945	23.3514
TRNA.CHARGING.PWY..tRNA.charging	lung cancer	rs17749484	4	5845814	C	A	C	A	0.118196	0.0204	0.154278	0.1754	0.0243872	0.0122	1.25574e-06	0.09502	7738	171165	0.00302647	23.4839
TRNA.CHARGING.PWY..tRNA.charging	lung cancer	rs2317916	13	112770727	T	C	T	C	0.0800853	0.0027	0.630847	0.6173	0.0173988	0.0102	4.1661e-06	0.7904	7738	171165	0.00273055	21.1814
TRNA.CHARGING.PWY..tRNA.charging	lung cancer	rs2422975	20	4762869	G	A	G	A	0.0867547	-0.0093	0.666454	0.676	0.0177078	0.0089	9.62077e-07	0.2974	7738	171165	0.00309231	23.9963
TRNA.CHARGING.PWY..tRNA.charging	lung cancer	rs35057980	10	120913458	G	A	G	A	0.077698	-0.0079	0.340588	0.3577	0.0172182	0.0088	6.40531e-06	0.3681	7738	171165	0.00262467	20.3579
TRNA.CHARGING.PWY..tRNA.charging	lung cancer	rs3896001	6	50267117	A	C	A	C	0.13776	-0.0047	0.0980585	0.0917	0.0280272	0.0145	8.86748e-07	0.7443	7738	171165	0.00311246	24.1532
TRNA.CHARGING.PWY..tRNA.charging	lung cancer	rs56083061	20	6430696	G	A	G	A	0.0847156	-0.004	0.266758	0.1992	0.0186553	0.0104	5.59603e-06	0.6995	7738	171165	0.00265789	20.6163
TRNA.CHARGING.PWY..tRNA.charging	lung cancer	rs5751677	22	21012505	C	G	C	G	-0.0930026	0.0019	0.190904	0.2001	0.0207932	0.0105	7.72183e-06	0.8599	7738	171165	0.00257868	20.0002
TRNA.CHARGING.PWY..tRNA.charging	lung cancer	rs6669249	1	95531373	A	C	A	C	-0.102138	-0.0171	0.756591	0.7487	0.0187575	0.0094	5.17488e-08	0.06812	7738	171165	0.00381711	29.6423
TRNA.CHARGING.PWY..tRNA.charging	lung cancer	rs72810147	16	87669311	C	T	C	T	0.153125	0.0102	0.0649393	0.0628	0.0328505	0.0194	3.14282e-06	0.5993	7738	171165	0.00280002	21.7218
TRPSYN.PWY..L.tryptophan.biosynthesis	lung cancer	rs11958465	5	110829078	T	C	T	C	0.0965616	0.0031	0.177341	0.1567	0.0215937	0.0128	7.75854e-06	0.8117	7738	171165	0.00257754	19.9914
TRPSYN.PWY..L.tryptophan.biosynthesis	lung cancer	rs13135378	4	127281188	C	T	C	T	-0.117576	-0.0349	0.112276	0.1005	0.0265765	0.0143	9.68724e-06	0.01482	7738	171165	0.00252299	19.5672
TRPSYN.PWY..L.tryptophan.biosynthesis	lung cancer	rs17399145	7	90567086	G	A	G	A	-0.177216	-0.0133	0.0504756	0.0384	0.0372395	0.0212	1.94729e-06	0.5291	7738	171165	0.0029181	22.6405
TRPSYN.PWY..L.tryptophan.biosynthesis	lung cancer	rs1990421	6	94840308	A	C	A	C	-0.105928	-0.0153	0.159073	0.1516	0.0221483	0.0116	1.72962e-06	0.1893	7738	171165	0.00294734	22.868
TRPSYN.PWY..L.tryptophan.biosynthesis	lung cancer	rs2562673	19	20698138	C	G	C	G	-0.123846	0.0266	0.0930051	0.1129	0.0279162	0.0142	9.14977e-06	0.06217	7738	171165	0.00253699	19.6761
TRPSYN.PWY..L.tryptophan.biosynthesis	lung cancer	rs2654534	15	97291730	G	A	G	A	-0.0738497	0.0094	0.493553	0.5026	0.0162528	0.0086	5.52484e-06	0.2763	7738	171165	0.00266106	20.6409
TRPSYN.PWY..L.tryptophan.biosynthesis	lung cancer	rs2935713	10	123432188	G	A	G	A	0.14852	-0.0015	0.0961512	0.0786	0.0274396	0.0153	6.21112e-08	0.9222	7738	171165	0.00377176	29.2888
TRPSYN.PWY..L.tryptophan.biosynthesis	lung cancer	rs4950877	1	203055101	A	G	A	G	-0.0759325	-0.0047	0.55104	0.5528	0.0171341	0.0093	9.3504e-06	0.6147	7738	171165	0.00253165	19.6345
TRPSYN.PWY..L.tryptophan.biosynthesis	lung cancer	rs58467919	4	79459440	C	T	C	T	-0.0896398	0.0059	0.217427	0.2091	0.0201441	0.0105	8.58974e-06	0.5714	7738	171165	0.00255251	19.7967
TRPSYN.PWY..L.tryptophan.biosynthesis	lung cancer	rs62241211	22	50742611	C	A	C	A	-0.0770407	-0.0056	0.413385	0.4168	0.0167241	0.0095	4.09383e-06	0.5574	7738	171165	0.00273487	21.215
TRPSYN.PWY..L.tryptophan.biosynthesis	lung cancer	rs634299	17	38655155	C	T	C	T	0.110011	-0.0297	0.858102	0.8593	0.0244791	0.0133	6.98715e-06	0.02523	7738	171165	0.00260328	20.1915
TRPSYN.PWY..L.tryptophan.biosynthesis	lung cancer	rs7448801	5	144602187	T	C	T	C	-0.0739431	-0.001	0.42991	0.4326	0.0163415	0.0085	6.04296e-06	0.9066	7738	171165	0.00263897	20.4691
UBISYN.PWY..superpathway.of.ubiquinol.8.biosynthesis..prokaryotic.	lung cancer	rs2295995	1	228289976	A	G	A	G	-0.265456	0.0371	0.075698	0.0897	0.0592257	0.0151	7.39129e-06	0.01397	7738	171165	0.00258946	20.0841
UBISYN.PWY..superpathway.of.ubiquinol.8.biosynthesis..prokaryotic.	lung cancer	rs6037745	20	4049909	G	A	G	A	0.138848	0.0053	0.447444	0.4713	0.0309746	0.0083	7.37259e-06	0.5219	7738	171165	0.00259008	20.0889
UBISYN.PWY..superpathway.of.ubiquinol.8.biosynthesis..prokaryotic.	lung cancer	rs62194833	2	209034865	G	A	G	A	0.272226	-0.0092	0.0677327	0.0802	0.059602	0.0152	4.9381e-06	0.5433	7738	171165	0.00268868	20.8557
UBISYN.PWY..superpathway.of.ubiquinol.8.biosynthesis..prokaryotic.	lung cancer	rs6858961	5	3305712	A	C	A	C	0.18793	0.0003	0.15495	0.1459	0.0422197	0.0121	8.53729e-06	0.9812	7738	171165	0.00255401	19.8084
UBISYN.PWY..superpathway.of.ubiquinol.8.biosynthesis..prokaryotic.	lung cancer	rs73154707	12	128765514	T	C	T	C	-0.219832	-0.0108	0.120846	0.1181	0.0483496	0.0131	5.44879e-06	0.4113	7738	171165	0.00266446	20.6673
UDPNAGSYN.PWY..UDP.N.acetyl.D.glucosamine.biosynthesis.I	lung cancer	rs11014565	10	25733319	G	A	G	A	-0.100302	0.0073	0.824417	0.8208	0.0217513	0.0112	4.00138e-06	0.5158	7738	171165	0.00274049	21.2587
UDPNAGSYN.PWY..UDP.N.acetyl.D.glucosamine.biosynthesis.I	lung cancer	rs11745387	5	151059231	G	A	G	A	-0.0763394	0.0085	0.363027	0.3625	0.0169546	0.0091	6.7129e-06	0.3532	7738	171165	0.00261311	20.268
UDPNAGSYN.PWY..UDP.N.acetyl.D.glucosamine.biosynthesis.I	lung cancer	rs145287082	22	35756340	A	G	A	G	-0.15876	0.0091	0.0626304	0.0574	0.0355127	0.0194	7.80315e-06	0.6381	7738	171165	0.00257612	19.9803
UDPNAGSYN.PWY..UDP.N.acetyl.D.glucosamine.biosynthesis.I	lung cancer	rs208029	8	17840987	T	G	T	G	0.100989	0	0.800462	0.786	0.020629	0.0102	9.80596e-07	0.9974	7738	171165	0.00308759	23.9596
UDPNAGSYN.PWY..UDP.N.acetyl.D.glucosamine.biosynthesis.I	lung cancer	rs35130680	6	115840180	C	T	C	T	-0.135968	-0.0055	0.08867	0.0789	0.0299087	0.0173	5.46475e-06	0.7501	7738	171165	0.00266374	20.6617
UDPNAGSYN.PWY..UDP.N.acetyl.D.glucosamine.biosynthesis.I	lung cancer	rs35804940	4	157148271	C	A	C	A	-0.0787518	0.0066	0.315925	0.326	0.0176222	0.0088	7.86285e-06	0.4545	7738	171165	0.00257426	19.9659
UDPNAGSYN.PWY..UDP.N.acetyl.D.glucosamine.biosynthesis.I	lung cancer	rs4846474	1	218453434	C	T	C	T	0.0796992	0.0068	0.495264	0.4685	0.0178045	0.0139	7.59329e-06	0.6246	7738	171165	0.00258283	20.0325
UDPNAGSYN.PWY..UDP.N.acetyl.D.glucosamine.biosynthesis.I	lung cancer	rs61862985	10	132905339	G	A	G	A	0.104004	0.0018	0.158245	0.1824	0.0229036	0.0114	5.60028e-06	0.8725	7738	171165	0.00265771	20.6149
UDPNAGSYN.PWY..UDP.N.acetyl.D.glucosamine.biosynthesis.I	lung cancer	rs74083978	14	91621098	G	C	G	C	0.163554	-0.0098	0.0579028	0.038	0.0351584	0.0234	3.28836e-06	0.676	7738	171165	0.00278883	21.6347
X1CMET2.PWY..N10.formyl.tetrahydrofolate.biosynthesis	lung cancer	rs118162058	17	45128659	T	A	T	A	-0.122415	-0.0207	0.105943	0.0997	0.0267188	0.0138	4.61392e-06	0.1348	7738	171165	0.00270539	20.9857
X1CMET2.PWY..N10.formyl.tetrahydrofolate.biosynthesis	lung cancer	rs13059049	3	21018404	G	A	G	A	0.0746729	-0.0029	0.503591	0.5189	0.016561	0.0085	6.51493e-06	0.7315	7738	171165	0.0026205	20.3255
X1CMET2.PWY..N10.formyl.tetrahydrofolate.biosynthesis	lung cancer	rs17699454	14	49342239	A	C	A	C	0.0852363	0.0035	0.684982	0.67	0.0177895	0.0091	1.65638e-06	0.7025	7738	171165	0.00295806	22.9514
X1CMET2.PWY..N10.formyl.tetrahydrofolate.biosynthesis	lung cancer	rs17879178	1	64072158	T	G	T	G	-0.160751	0.0024	0.0664756	0.0555	0.0328265	0.0188	9.73195e-07	0.8988	7738	171165	0.00308948	23.9743
X1CMET2.PWY..N10.formyl.tetrahydrofolate.biosynthesis	lung cancer	rs2065622	13	71976673	A	G	A	G	-0.0746061	-0.0045	0.461099	0.4819	0.0168112	0.0087	9.08469e-06	0.6014	7738	171165	0.00253874	19.6897
X1CMET2.PWY..N10.formyl.tetrahydrofolate.biosynthesis	lung cancer	rs2530547	7	34697922	C	T	C	T	0.0856035	0.0055	0.344353	0.3871	0.0176154	0.0088	1.17636e-06	0.5331	7738	171165	0.00304261	23.6094
X1CMET2.PWY..N10.formyl.tetrahydrofolate.biosynthesis	lung cancer	rs4687327	3	192089644	T	A	T	A	0.123533	0.0248	0.127021	0.1286	0.0246343	0.0132	5.31227e-07	0.06117	7738	171165	0.00323927	25.1405
X1CMET2.PWY..N10.formyl.tetrahydrofolate.biosynthesis	lung cancer	rs477574	1	115999212	A	T	A	T	-0.0781871	-0.0061	0.639149	0.6537	0.0168499	0.0089	3.48057e-06	0.4916	7738	171165	0.00277485	21.526
X1CMET2.PWY..N10.formyl.tetrahydrofolate.biosynthesis	lung cancer	rs505128	11	116273511	T	C	T	C	-0.0858169	-0.0026	0.353709	0.3675	0.0169187	0.0093	3.93025e-07	0.7811	7738	171165	0.00331391	25.7217
X1CMET2.PWY..N10.formyl.tetrahydrofolate.biosynthesis	lung cancer	rs62167414	2	151261357	C	T	C	T	0.132698	-0.0357	0.117789	0.13	0.0294192	0.0158	6.46532e-06	0.02413	7738	171165	0.00262239	20.3402
X1CMET2.PWY..N10.formyl.tetrahydrofolate.biosynthesis	lung cancer	rs78884607	12	56991476	G	A	G	A	-0.126972	-0.0078	0.0930919	0.0956	0.0283043	0.0151	7.25872e-06	0.6056	7738	171165	0.00259391	20.1186
k_Bacteria.p_Actinobacteria.c_Actinobacteria	lung cancer	rs12955365	18	75219184	T	G	T	G	-0.087128	0.0014	0.394177	0.3878	0.0190616	0.0116	4.85736e-06	0.9043	7738	171165	0.00269276	20.8874
k_Bacteria.p_Actinobacteria.c_Actinobacteria	lung cancer	rs182549	2	136616754	C	T	C	T	-0.139995	0.013	0.756083	0.6597	0.0191017	0.0099	2.3206e-13	0.1908	7738	171165	0.00689363	53.6993
k_Bacteria.p_Actinobacteria.c_Actinobacteria	lung cancer	rs2197344	6	92899617	G	C	G	C	-0.0843355	-0.0155	0.616961	0.5877	0.0165228	0.0085	3.32208e-07	0.06862	7738	171165	0.00335556	26.046
k_Bacteria.p_Actinobacteria.c_Actinobacteria	lung cancer	rs318801	5	55410143	G	A	G	A	-0.103544	-0.02	0.176296	0.1815	0.023416	0.011	9.78115e-06	0.06904	7738	171165	0.00252058	19.5484
k_Bacteria.p_Actinobacteria.c_Actinobacteria	lung cancer	rs4851317	2	101054149	T	G	T	G	0.0821966	0.0049	0.693881	0.6907	0.0180322	0.0094	5.15668e-06	0.5978	7738	171165	0.00267804	20.7729
k_Bacteria.p_Actinobacteria.c_Actinobacteria	lung cancer	rs6044857	20	17496742	A	G	A	G	0.0799424	-0.0072	0.389459	0.4073	0.0168998	0.0088	2.24109e-06	0.4159	7738	171165	0.00288342	22.3707
k_Bacteria.p_Actinobacteria.c_Actinobacteria	lung cancer	rs61939486	12	119663906	T	C	T	C	-0.125022	-0.0315	0.149904	0.1286	0.0235191	0.0138	1.06218e-07	0.02189	7738	171165	0.00363848	28.2501
k_Bacteria.p_Actinobacteria.c_Actinobacteria	lung cancer	rs74452406	3	63012872	C	T	C	T	-0.150306	-0.0044	0.0727759	0.0598	0.0326799	0.0201	4.23809e-06	0.8254	7738	171165	0.00272632	21.1485
k_Bacteria.p_Actinobacteria.c_Actinobacteria	lung cancer	rs795981	4	140802689	C	T	C	T	-0.119776	0.0095	0.119956	0.1152	0.0269253	0.0138	8.64968e-06	0.493	7738	171165	0.00255082	19.7836
[truncated: 1,763 more rows]

## Sheet: suptable2
Supplementary Table 2. Used instrumental variables for MR analysis between 1400 metabolites and lung cancer
Notations: SNP, Single nucleotide polymorphism; Eaf, effect allele frequency; R2, proportion of variance in exposure variable explained by SNPs
Exposure	Outcome	SNP	Chromosome	Position	Other_allele.exposure	Effect_allele.exposure	Other_allele.outcome	Effect_allele.outcome	Beta.exposure	Beta.outcome	Eaf.exposure	Eaf.outcome	Standard error.exposure	Standard error.outcome	P-value.exposure	P-value.outcome	Sample size.exposure	Sample size.outcome	R2	F-statistic
Carnitine levels	lung cancer	rs10006723	4	101752577	G	T	G	T	0.170956	0.0061	0.052858	0.0529	0.0345341	0.0208	7.40711e-07	0.7705	8192	171165	0.00298253	24.5
Carnitine levels	lung cancer	rs10826332	10	59620508	T	A	T	A	-0.142187	0.0216	0.0770596	0.0754	0.0286481	0.0156	6.9336e-07	0.1659	8192	171165	0.00299802	24.6276
Carnitine levels	lung cancer	rs10900223	10	45526183	T	C	T	C	-0.105448	0.0002	0.250122	0.2429	0.0176162	0.0095	2.15271e-09	0.9866	8192	171165	0.00435479	35.8217
Carnitine levels	lung cancer	rs112819917	6	58310440	G	A	G	A	-0.438422	-0.005	0.00817656	0.0129	0.0855532	0.0388	2.98241e-07	0.8984	8192	171165	0.00319545	26.2546
Carnitine levels	lung cancer	rs115168226	4	39615371	A	G	A	G	-0.446554	-0.0033	0.00618191	0.0102	0.097039	0.0432	4.18852e-06	0.9398	8192	171165	0.00257836	21.1714
Carnitine levels	lung cancer	rs1171617	10	59707424	G	T	G	T	0.443332	-0.0246	0.770118	0.7751	0.0179927	0.0099	4.75726e-134	0.01297	8192	171165	0.0689965	606.959
Carnitine levels	lung cancer	rs11871125	17	19529080	C	T	C	T	0.072665	-0.0111	0.394949	0.3929	0.0157893	0.009	4.1814e-06	0.2166	8192	171165	0.00257878	21.1748
Carnitine levels	lung cancer	rs13026148	2	214649844	G	A	G	A	-0.0706059	0.0044	0.378223	0.3807	0.0158653	0.0089	8.57356e-06	0.6182	8192	171165	0.00241183	19.8006
Carnitine levels	lung cancer	rs138190991	10	59984318	T	A	T	A	-0.212246	-0.0603	0.0301671	0.0312	0.0448917	0.0263	2.26798e-06	0.02192	8192	171165	0.00272128	22.3481
Carnitine levels	lung cancer	rs149235996	5	151340348	A	G	A	G	-0.56909	0.0322	0.0120372	0.0131	0.0700396	0.0456	4.46387e-16	0.4805	8192	171165	0.00799464	66.0037
Carnitine levels	lung cancer	rs1511808	4	188424754	C	T	C	T	-0.0697692	0.0236	0.615503	0.6298	0.0157378	0.0085	9.28299e-06	0.005615	8192	171165	0.00239336	19.6487
Carnitine levels	lung cancer	rs1765260	15	79574005	G	A	G	A	-0.0999797	-0.0135	0.153343	0.1631	0.0211507	0.0114	2.27832e-06	0.2392	8192	171165	0.0027202	22.3392
Carnitine levels	lung cancer	rs2512510	11	80402523	G	A	G	A	-0.0870239	0.0252	0.216759	0.2176	0.0186419	0.01	3.03877e-06	0.01193	8192	171165	0.0026531	21.7867
Carnitine levels	lung cancer	rs2625939	12	94623634	C	T	C	T	0.0859678	-0.0047	0.228206	0.2334	0.0183528	0.01	2.81073e-06	0.6351	8192	171165	0.00267126	21.9362
Carnitine levels	lung cancer	rs55775057	11	20146362	G	A	G	A	-0.0960378	-0.0119	0.150493	0.135	0.0215564	0.0136	8.38207e-06	0.3849	8192	171165	0.00241708	19.8438
Carnitine levels	lung cancer	rs72836546	6	14093088	C	T	C	T	-0.0906795	0.0098	0.23482	0.2396	0.0180707	0.0098	5.22043e-07	0.3158	8192	171165	0.0030644	25.1746
Carnitine levels	lung cancer	rs73006619	19	20498107	A	C	A	C	-0.168203	-0.0317	0.0466597	0.0567	0.0368665	0.0244	5.05538e-06	0.1936	8192	171165	0.00253461	20.8112
Carnitine levels	lung cancer	rs73025372	3	15272857	A	G	A	G	0.157569	-0.0551	0.0515375	0.0443	0.0346167	0.0209	5.31831e-06	0.008513	8192	171165	0.0025228	20.714
Carnitine levels	lung cancer	rs7537155	1	18880127	G	A	G	A	-0.0900652	0.0056	0.199113	0.2189	0.019229	0.0112	2.81588e-06	0.6153	8192	171165	0.00267085	21.9328
Carnitine levels	lung cancer	rs76187828	10	33762953	A	G	A	G	-0.117619	-0.0158	0.0930578	0.0886	0.0264472	0.0148	8.69448e-06	0.2857	8192	171165	0.00240856	19.7738
Carnitine levels	lung cancer	rs76638161	11	109223591	C	T	C	T	0.192728	-0.0653	0.0318954	0.0248	0.0434891	0.0312	9.35172e-06	0.03609	8192	171165	0.00239166	19.6346
Carnitine levels	lung cancer	rs7705826	5	132396764	T	G	T	G	0.199276	-0.0267	0.833702	0.8282	0.0204928	0.0111	2.37787e-22	0.01635	8192	171165	0.0114112	94.5369
Carnitine levels	lung cancer	rs78428648	8	115036848	G	A	G	A	0.179162	0.0151	0.0377174	0.0356	0.0400467	0.0222	7.68304e-06	0.4954	8192	171165	0.0024373	20.0102
Carnitine levels	lung cancer	rs78562549	2	36068755	G	T	G	T	0.394897	-0.0794	0.00740514	0.012	0.0881915	0.0423	7.54445e-06	0.06044	8192	171165	0.00244153	20.0451
Carnitine levels	lung cancer	rs79717472	9	120853883	A	G	A	G	-0.218081	-0.0213	0.0280471	0.0302	0.0461728	0.0267	2.32235e-06	0.4238	8192	171165	0.00271577	22.3027
Benzoate levels	lung cancer	rs11070230	15	39725132	A	G	A	G	-0.230238	-0.0024	0.971915	0.9719	0.0500968	0.0285	4.30982e-06	0.9339	7306	171165	0.00288271	21.1162
Benzoate levels	lung cancer	rs11166865	8	138955456	C	A	C	A	-0.0846751	0.005	0.700507	0.6967	0.018635	0.0095	5.52263e-06	0.6004	7306	171165	0.00281804	20.6411
Benzoate levels	lung cancer	rs113989462	3	10119238	C	G	C	G	0.298062	0.0712	0.0159655	0.0176	0.0656385	0.0402	5.5997e-06	0.0767	7306	171165	0.00281444	20.6147
Benzoate levels	lung cancer	rs11625375	14	85809056	C	T	C	T	-0.204178	-0.0583	0.965631	0.9637	0.045214	0.026	6.30756e-06	0.02467	7306	171165	0.00278344	20.387
Benzoate levels	lung cancer	rs117191976	8	7071429	G	T	G	T	0.561037	-0.1084	0.00442784	0.0092	0.121863	0.0821	4.14808e-06	0.1869	7306	171165	0.00289269	21.1895
Benzoate levels	lung cancer	rs11749139	5	76692142	T	G	T	G	-0.191343	0.0497	0.0382593	0.0414	0.0427947	0.021	7.77842e-06	0.01816	7306	171165	0.00272884	19.986
Benzoate levels	lung cancer	rs141054369	2	198163971	C	T	C	T	-0.413333	0.0617	0.00796594	0.0091	0.0922709	0.0686	7.47975e-06	0.3681	7306	171165	0.00273905	20.061
Benzoate levels	lung cancer	rs149023824	4	124909398	A	G	A	G	0.721556	-0.1283	0.00253668	0.004	0.162488	0.0932	8.96732e-06	0.1685	7306	171165	0.00269183	19.7142
Benzoate levels	lung cancer	rs181702052	11	133125620	G	C	G	C	0.703091	0.2132	0.00337001	0.0064	0.141266	0.0961	6.455e-07	0.02651	7306	171165	0.00337908	24.7645
[truncated: 30,468 more rows]

## Sheet: suptable 3
Supplementary Table 3. Five Mendelian randomization models estimate the causal effects of gut microbiota on lung cancer
[truncated: 2,007 more rows]

[truncated: 9 more sheets: suptable4, suptable5, suptable6, suptable7, suptable8, suptable9, suptable10, suptable11, suptable12]
